# Supplementary material for: 3-Ethyl­sulfinyl-2-(3-fluoro­phen­yl)-5-iodo-7-methyl-1-benzofuran
Source: Acta Crystallogr Sect E Struct Rep Online. 2012 Sep 22;68(Pt 10):o2965. doi: 10.1107/S1600536812039463 (PMC3470334; doi:10.1107/S1600536812039463)
Supplement: Supplementary file 1 [file e-68-o2965-sup1.cif]

##############################################################################
#                                                                            #
# This CIF contains the data in a paper accepted for publication in          #
# Acta Crystallographica Section E. It conforms to the requirements of       #
# Notes for Authors for Acta Crystallographica Section E, and has been       #
# peer reviewed under the auspices of the IUCr Commission on Journals.       #
#                                                                            #
# Full details of the Crystallographic Information File format               #
# are given in the paper "The Crystallographic Information File (CIF):       #
# a New Standard Archive File for Crystallography" by S. R. Hall, F. H.      #
# Allen and I. D. Brown [Acta Cryst. (1991), A47, 655-685].                  #
#                                                                            #
# The current version of the core CIF dictionary is obtainable from          #
# ftp://ftp.iucr.org/pub/cif_core.dic.                                       #
#                                                                            #
# Software is freely available for graphical display of the structure(s)     #
# in this CIF. For information consult the CIF software page                 #
# http://www.iucr.org/resources/cif/software.                                #
#                                                                            #
# This file may be used for bona fide research purposes within the           #
# scientific community so long as proper attribution is given to the journal # 
# article from which it was obtained.                                        #
#                                                                            #
##############################################################################
data_global
_audit_creation_method     'form.cif (version 2.0)'
_journal_data_validation_number     ?
_journal_date_recd_electronic     2012-07-19
_journal_date_accepted     2012-09-16
_journal_name_full     'Acta Crystallographica, Section E'
_journal_year     2012
_journal_volume     68
_journal_issue     10
_journal_page_first     o2965
_journal_page_last     o2965
_journal_paper_category     QO
_journal_paper_doi     10.1107/S1600536812039463
_journal_coeditor_code     AA2071
_publ_contact_author_name     'Professor Uk Lee'
_publ_contact_author_address
;
Department of Chemistry
Pukyong National University
599-1 Daeyeon 3-dong Nam-gu
Busan 608-737
Republic of Korea
;
_publ_contact_author_email     uklee@pknu.ac.kr
_publ_contact_author_fax     '+82-51-629-5583'
_publ_contact_author_phone     '+82-51-629-5596'
_publ_section_title
;
3-Ethylsulfinyl-2-(3-fluorophenyl)-5-iodo-7-methyl-1-benzofuran
;
loop_
    _publ_author_name
    _publ_author_address
    'Choi, Hong Dae'
;
Department of Chemistry
Dongeui University
San 24 Kaya-dong Busanjin-gu
Busan 614-714
Republic of Korea
;
    'Seo, Pil Ja'
;
Department of Chemistry
Dongeui University
San 24 Kaya-dong Busanjin-gu
Busan 614-714
Republic of Korea
;
    'Lee, Uk'
;
Department of Chemistry
Pukyong National University
599-1 Daeyeon 3-dong Nam-gu
Busan 608-737
Republic of Korea
;
data_I
_chemical_name_systematic
;
3-Ethylsulfinyl-2-(3-fluorophenyl)-5-iodo-7-methyl-1-benzofuran
;
_chemical_name_common     ?
_chemical_formula_moiety     'C17 H14 F I O2 S'
_chemical_formula_sum     'C17 H14 F I O2 S'
_chemical_formula_iupac     'C17 H14 F I O2 S'
_chemical_formula_weight     428.24
_chemical_melting_point     ?
_symmetry_cell_setting     triclinic
_symmetry_space_group_name_H-M     'P -1'
_symmetry_space_group_name_Hall     '-P 1'
loop_
    _symmetry_equiv_pos_as_xyz
    'x, y, z'
    '-x, -y, -z'
_cell_length_a     7.3338(2)
_cell_length_b     10.3610(2)
_cell_length_c     10.9799(2)
_cell_angle_alpha     104.6440(10)
_cell_angle_beta     92.9260(10)
_cell_angle_gamma     102.0350(10)
_cell_volume     784.71(3)
_cell_formula_units_Z     2
_cell_measurement_reflns_used     9894
_cell_measurement_theta_min     2.43
_cell_measurement_theta_max     28.35
_cell_measurement_temperature     173(2)
_exptl_crystal_description     block
_exptl_crystal_colour     colourless
_exptl_crystal_size_max     0.354
_exptl_crystal_size_mid     0.289
_exptl_crystal_size_min     0.235
_exptl_crystal_density_diffrn     1.812
_exptl_crystal_density_meas     ?
_exptl_crystal_density_method     'not measured'
_exptl_crystal_F_000     420
_exptl_absorpt_coefficient_mu     2.187
_exptl_absorpt_correction_type     multi-scan
_exptl_absorpt_process_details     '(SADABS; Bruker, 2009)'
_exptl_absorpt_correction_T_min     0.5555
_exptl_absorpt_correction_T_max     0.7457
_exptl_special_details
;
;
_diffrn_ambient_temperature     173(2)
_diffrn_radiation_type     MoK\a
_diffrn_radiation_wavelength     0.71073
_diffrn_radiation_source     'rotating anode'
_diffrn_radiation_monochromator     'graphite multilayer'
_diffrn_measurement_device_type     'Bruker SMART APEXII CCD'
_diffrn_measurement_method     '\f and \w'
_diffrn_detector_area_resol_mean     10.0
_diffrn_reflns_number     14623
_diffrn_reflns_av_R_equivalents     0.0399
_diffrn_reflns_av_sigmaI/netI     0.0290
_diffrn_reflns_theta_min     1.93
_diffrn_reflns_theta_max     28.35
_diffrn_reflns_theta_full     28.35
_diffrn_measured_fraction_theta_max     0.997
_diffrn_measured_fraction_theta_full     0.997
_diffrn_reflns_limit_h_min     -9
_diffrn_reflns_limit_h_max     9
_diffrn_reflns_limit_k_min     -13
_diffrn_reflns_limit_k_max     13
_diffrn_reflns_limit_l_min     -14
_diffrn_reflns_limit_l_max     14
_diffrn_standards_number     0
_diffrn_standards_interval_count     ?
_diffrn_standards_interval_time     ?
_diffrn_standards_decay_%     ?
_refine_special_details
;
Refinement of F^2^ against ALL reflections.  The weighted R-factor wR and
goodness of fit S are based on F^2^, conventional R-factors R are based on F,
with F set to zero for negative F^2^. The threshold expression of F^2^ >
2sigma(F^2^) is used only for calculating R-factors(gt) etc. and is not
relevant to the choice of reflections for refinement. R-factors based on F^2^
are statistically about twice as large as those based on F, and R-factors based
on ALL data will be even larger.
;
_reflns_number_total     3918
_reflns_number_gt     3731
_reflns_threshold_expression     I>2\s(I)
_refine_ls_structure_factor_coef     Fsqd
_refine_ls_matrix_type     full
_refine_ls_R_factor_all     0.0230
_refine_ls_R_factor_gt     0.0216
_refine_ls_wR_factor_gt     0.0555
_refine_ls_wR_factor_ref     0.0564
_refine_ls_goodness_of_fit_ref     1.084
_refine_ls_restrained_S_all     1.094
_refine_ls_number_reflns     3918
_refine_ls_number_parameters     211
_refine_ls_number_restraints     164
_refine_ls_hydrogen_treatment     constr
_refine_ls_weighting_scheme     calc
_refine_ls_weighting_details
       'calc w = 1/[\s^2^(Fo^2^)+(0.0255P)^2^+0.2925P] where P=(Fo^2^+2Fc^2^)/3'
_atom_sites_solution_hydrogens     difmap
_atom_sites_solution_primary     direct
_atom_sites_solution_secondary     difmap
_refine_ls_shift/su_max     0.001
_refine_ls_shift/su_mean     0.000
_refine_diff_density_max     0.383
_refine_diff_density_min     -0.649
_refine_ls_extinction_method     none
_refine_ls_extinction_coef     ?
loop_
    _atom_type_symbol
    _atom_type_description
    _atom_type_scat_dispersion_real
    _atom_type_scat_dispersion_imag
    _atom_type_scat_source
    'C' 'C' 0.0033 0.0016
                         'International Tables Vol C Tables 4.2.6.8 and 6.1.1.4'
    'H' 'H' 0.0000 0.0000
                         'International Tables Vol C Tables 4.2.6.8 and 6.1.1.4'
    'O' 'O' 0.0106 0.0060
                         'International Tables Vol C Tables 4.2.6.8 and 6.1.1.4'
    'F' 'F' 0.0171 0.0103
                         'International Tables Vol C Tables 4.2.6.8 and 6.1.1.4'
    'S' 'S' 0.1246 0.1234
                         'International Tables Vol C Tables 4.2.6.8 and 6.1.1.4'
    'I' 'I' -0.4742 1.8119
                         'International Tables Vol C Tables 4.2.6.8 and 6.1.1.4'
_computing_data_collection     'APEX2 (Bruker, 2009)'
_computing_cell_refinement     'SAINT (Bruker, 2009)'
_computing_data_reduction     'SAINT (Bruker, 2009)'
_computing_structure_solution     'SHELXS97 (Sheldrick, 2008)'
_computing_structure_refinement     'SHELXL97 (Sheldrick, 2008)'
_computing_molecular_graphics
;
ORTEP-3 (Farrugia, 1997) and DIAMOND (Brandenburg, 1998)
;
_computing_publication_material     'SHELXL97 (Sheldrick, 2008)'
loop_
    _atom_site_type_symbol
    _atom_site_label
    _atom_site_fract_x
    _atom_site_fract_y
    _atom_site_fract_z
    _atom_site_U_iso_or_equiv
    _atom_site_adp_type
    _atom_site_calc_flag
    _atom_site_refinement_flags
    _atom_site_occupancy
    _atom_site_symmetry_multiplicity
    _atom_site_disorder_assembly
    _atom_site_disorder_group
    I I1 -0.011910(18) 0.247792(12) -0.066263(10) 0.03114(5) Uani d U 1 2 . .
    S S1 0.27413(7) 0.74595(4) 0.42237(4) 0.02679(10) Uani d U 1 2 . .
    O O1 0.21349(18) 0.39126(13) 0.50876(12) 0.0258(3) Uani d U 1 2 . .
    O O2 0.1125(2) 0.75365(15) 0.33857(14) 0.0336(3) Uani d U 1 2 . .
    C C1 0.2420(3) 0.57482(18) 0.43099(17) 0.0249(3) Uani d U 1 2 . .
    C C2 0.1699(3) 0.45433(17) 0.32762(17) 0.0238(3) Uani d U 1 2 . .
    C C3 0.1203(3) 0.42768(18) 0.19759(17) 0.0254(3) Uani d U 1 2 . .
    H H3 0.1301 0.4996 0.1574 0.030 Uiso calc R 1 2 . .
    C C4 0.0563(3) 0.29164(18) 0.13005(17) 0.0259(3) Uani d U 1 2 . .
    C C5 0.0365(3) 0.18389(19) 0.18758(19) 0.0280(4) Uani d U 1 2 . .
    H H5 -0.0123 0.0925 0.1374 0.034 Uiso calc R 1 2 . .
    C C6 0.0869(3) 0.20809(18) 0.31681(18) 0.0266(4) Uani d U 1 2 . .
    C C7 0.1532(3) 0.34487(18) 0.38160(17) 0.0238(3) Uani d U 1 2 . .
    C C8 0.2659(2) 0.53213(18) 0.53774(17) 0.0244(3) Uani d U 1 2 . .
    C C9 0.0763(3) 0.0950(2) 0.3810(2) 0.0353(4) Uani d U 1 2 . .
    H H9A 0.2031 0.0840 0.4008 0.053 Uiso calc R 1 2 . .
    H H9B 0.0012 0.0092 0.3246 0.053 Uiso calc R 1 2 . .
    H H9C 0.0177 0.1180 0.4595 0.053 Uiso calc R 1 2 . .
    C C10 0.3342(3) 0.5987(2) 0.67072(17) 0.0269(4) Uani d U 1 2 B .
    C C11 0.2991(3) 0.5240(2) 0.76036(19) 0.0317(4) Uani d U 1 2 . .
    H H11 0.2285 0.4318 0.7353 0.038 Uiso calc R 1 2 A 1
    C C12A 0.3681(3) 0.5856(3) 0.8849(2) 0.0415(5) Uani d PU 0.747(3) 2 B 1
    H H12A 0.3459 0.5338 0.9449 0.050 Uiso calc PR 0.747(3) 2 B 1
    C C12B 0.3681(3) 0.5856(3) 0.8849(2) 0.0415(5) Uani d PDU 0.253(3) 2 B 2
    F F1B 0.3501(9) 0.5380(6) 0.9793(5) 0.0474(16) Uani d PDU 0.253(3) 2 B 2
    C C13 0.4679(3) 0.7192(3) 0.9258(2) 0.0439(5) Uani d U 1 2 . .
    H H13 0.5145 0.7603 1.0123 0.053 Uiso calc R 1 2 B 1
    C C14A 0.4974(3) 0.7906(2) 0.8370(2) 0.0416(5) Uani d PDU 0.747(3) 2 B 1
    F F1A 0.5917(3) 0.91806(18) 0.87743(19) 0.0506(6) Uani d PDU 0.747(3) 2 B 1
    C C14B 0.4974(3) 0.7906(2) 0.8370(2) 0.0416(5) Uani d PU 0.253(3) 2 B 2
    H H14B 0.5641 0.8838 0.8639 0.050 Uiso calc PR 0.253(3) 1 B 2
    C C15 0.4356(3) 0.7346(2) 0.7108(2) 0.0341(4) Uani d U 1 2 . .
    H H15 0.4613 0.7874 0.6519 0.041 Uiso calc R 1 2 B 1
    C C16 0.4722(3) 0.7479(2) 0.3304(2) 0.0340(4) Uani d U 1 2 . .
    H H16A 0.5780 0.7295 0.3777 0.041 Uiso calc R 1 2 . .
    H H16B 0.4372 0.6750 0.2496 0.041 Uiso calc R 1 2 . .
    C C17 0.5320(4) 0.8859(2) 0.3032(2) 0.0437(5) Uani d U 1 2 . .
    H H17A 0.4294 0.9018 0.2524 0.066 Uiso calc R 1 2 . .
    H H17B 0.6424 0.8872 0.2565 0.066 Uiso calc R 1 2 . .
    H H17C 0.5631 0.9582 0.3833 0.066 Uiso calc R 1 2 . .
loop_
    _atom_site_aniso_label
    _atom_site_aniso_U_11
    _atom_site_aniso_U_22
    _atom_site_aniso_U_33
    _atom_site_aniso_U_12
    _atom_site_aniso_U_13
    _atom_site_aniso_U_23
    I1 0.03983(9) 0.02785(8) 0.02227(8) 0.00625(6) 0.00093(5) 0.00227(5)
    S1 0.0375(2) 0.01877(19) 0.0227(2) 0.00580(17) 0.00145(18) 0.00388(16)
    O1 0.0304(6) 0.0231(6) 0.0247(6) 0.0058(5) 0.0021(5) 0.0080(5)
    O2 0.0386(8) 0.0319(7) 0.0349(7) 0.0133(6) 0.0028(6) 0.0134(6)
    C1 0.0292(9) 0.0204(8) 0.0238(8) 0.0045(7) 0.0021(7) 0.0049(6)
    C2 0.0263(8) 0.0201(7) 0.0252(8) 0.0060(7) 0.0034(7) 0.0060(6)
    C3 0.0303(9) 0.0221(8) 0.0241(8) 0.0061(7) 0.0019(7) 0.0069(7)
    C4 0.0295(9) 0.0251(8) 0.0214(8) 0.0065(7) 0.0017(7) 0.0034(7)
    C5 0.0313(9) 0.0209(8) 0.0294(9) 0.0042(7) 0.0035(7) 0.0038(7)
    C6 0.0299(9) 0.0211(8) 0.0300(9) 0.0060(7) 0.0054(7) 0.0083(7)
    C7 0.0254(8) 0.0241(8) 0.0228(8) 0.0068(7) 0.0029(7) 0.0071(7)
    C8 0.0240(8) 0.0235(8) 0.0257(8) 0.0052(7) 0.0030(7) 0.0066(7)
    C9 0.0505(12) 0.0216(8) 0.0347(10) 0.0063(8) 0.0062(9) 0.0107(8)
    C10 0.0244(8) 0.0345(9) 0.0224(8) 0.0097(7) 0.0020(7) 0.0062(7)
    C11 0.0277(9) 0.0411(11) 0.0279(9) 0.0099(8) 0.0040(8) 0.0104(8)
    C12A 0.0369(11) 0.0653(15) 0.0250(10) 0.0162(11) 0.0023(8) 0.0138(10)
    C12B 0.0369(11) 0.0653(15) 0.0250(10) 0.0162(11) 0.0023(8) 0.0138(10)
    F1B 0.060(3) 0.054(3) 0.032(3) 0.006(3) 0.003(2) 0.025(2)
    C13 0.0360(11) 0.0660(15) 0.0231(10) 0.0139(11) -0.0038(9) 0.0001(9)
    C14A 0.0360(11) 0.0438(12) 0.0362(12) 0.0075(10) -0.0033(9) -0.0025(9)
    F1A 0.0606(13) 0.0339(9) 0.0430(11) -0.0028(9) -0.0106(9) -0.0012(8)
    C14B 0.0360(11) 0.0438(12) 0.0362(12) 0.0075(10) -0.0033(9) -0.0025(9)
    C15 0.0345(10) 0.0348(10) 0.0290(10) 0.0050(8) -0.0013(8) 0.0051(8)
    C16 0.0350(10) 0.0298(9) 0.0362(11) 0.0048(8) 0.0048(9) 0.0091(8)
    C17 0.0499(13) 0.0345(11) 0.0424(12) -0.0039(10) 0.0055(10) 0.0134(9)
_geom_special_details
;
All s.u.'s (except the s.u. in the dihedral angle between two l.s.
planes)  are estimated using the full covariance matrix.
The cell s.u.'s are taken  into account individually in the estimation
of s.u.'s in distances, angles and torsion angles; correlations
between s.u.'s in cell parameters are only used when they are defined
by crystal symmetry.  An approximate (isotropic) treatment of cell
s.u.'s is used for estimating s.u.'s involving l.s. planes.
;
loop_
    _geom_bond_atom_site_label_1
    _geom_bond_atom_site_label_2
    _geom_bond_site_symmetry_2
    _geom_bond_distance
    _geom_bond_publ_flag
    I1 C4 . 2.0982(18) ?
    I1 O2 2_565 3.0384(15) ?
    S1 O2 . 1.4908(15) ?
    S1 C1 . 1.7666(18) ?
    S1 C16 . 1.811(2) ?
    O1 C7 . 1.373(2) ?
    O1 C8 . 1.378(2) ?
    C1 C8 . 1.369(2) ?
    C1 C2 . 1.440(3) ?
    C2 C7 . 1.393(2) ?
    C2 C3 . 1.397(3) ?
    C3 C4 . 1.385(2) ?
    C3 H3 . 0.9500 ?
    C4 C5 . 1.402(3) ?
    C5 C6 . 1.393(3) ?
    C5 H5 . 0.9500 ?
    C6 C7 . 1.385(3) ?
    C6 C9 . 1.504(2) ?
    C8 C10 . 1.459(3) ?
    C9 H9A . 0.9800 ?
    C9 H9B . 0.9800 ?
    C9 H9C . 0.9800 ?
    C10 C15 . 1.396(3) ?
    C10 C11 . 1.401(3) ?
    C11 C12A . 1.373(3) ?
    C11 H11 . 0.9500 ?
    C12A C13 . 1.372(4) ?
    C12A H12A . 0.9500 ?
    C13 C14A . 1.366(4) ?
    C13 H13 . 0.9500 ?
    C14A F1A . 1.308(3) ?
    C14A C15 . 1.371(3) ?
    C15 H15 . 0.9500 ?
    C16 C17 . 1.515(3) ?
    C16 H16A . 0.9900 ?
    C16 H16B . 0.9900 ?
    C17 H17A . 0.9800 ?
    C17 H17B . 0.9800 ?
    C17 H17C . 0.9800 ?
loop_
    _geom_angle_atom_site_label_1
    _geom_angle_atom_site_label_2
    _geom_angle_atom_site_label_3
    _geom_angle_site_symmetry_1
    _geom_angle_site_symmetry_3
    _geom_angle
    _geom_angle_publ_flag
    C4 I1 O2 . 2_565 168.17(6) ?
    O2 S1 C1 . . 107.75(9) ?
    O2 S1 C16 . . 106.73(9) ?
    C1 S1 C16 . . 97.34(9) ?
    C7 O1 C8 . . 107.04(13) ?
    C8 C1 C2 . . 107.39(15) ?
    C8 C1 S1 . . 126.73(14) ?
    C2 C1 S1 . . 125.69(13) ?
    C7 C2 C3 . . 119.11(16) ?
    C7 C2 C1 . . 105.07(15) ?
    C3 C2 C1 . . 135.82(16) ?
    C4 C3 C2 . . 116.93(16) ?
    C4 C3 H3 . . 121.5 ?
    C2 C3 H3 . . 121.5 ?
    C3 C4 C5 . . 122.64(17) ?
    C3 C4 I1 . . 117.87(13) ?
    C5 C4 I1 . . 119.49(13) ?
    C6 C5 C4 . . 121.33(17) ?
    C6 C5 H5 . . 119.3 ?
    C4 C5 H5 . . 119.3 ?
    C7 C6 C5 . . 114.74(16) ?
    C7 C6 C9 . . 122.26(17) ?
    C5 C6 C9 . . 122.97(17) ?
    O1 C7 C6 . . 124.33(16) ?
    O1 C7 C2 . . 110.45(15) ?
    C6 C7 C2 . . 125.21(17) ?
    C1 C8 O1 . . 110.02(16) ?
    C1 C8 C10 . . 135.75(17) ?
    O1 C8 C10 . . 114.22(15) ?
    C6 C9 H9A . . 109.5 ?
    C6 C9 H9B . . 109.5 ?
    H9A C9 H9B . . 109.5 ?
    C6 C9 H9C . . 109.5 ?
    H9A C9 H9C . . 109.5 ?
    H9B C9 H9C . . 109.5 ?
    C15 C10 C11 . . 119.02(18) ?
    C15 C10 C8 . . 121.67(17) ?
    C11 C10 C8 . . 119.31(18) ?
    C12A C11 C10 . . 119.2(2) ?
    C12A C11 H11 . . 120.4 ?
    C10 C11 H11 . . 120.4 ?
    C13 C12A C11 . . 122.5(2) ?
    C13 C12A H12A . . 118.8 ?
    C11 C12A H12A . . 118.8 ?
    C14A C13 C12A . . 117.2(2) ?
    C14A C13 H13 . . 121.4 ?
    C12A C13 H13 . . 121.4 ?
    F1A C14A C13 . . 116.6(2) ?
    F1A C14A C15 . . 120.1(2) ?
    C13 C14A C15 . . 123.3(2) ?
    C14A C15 C10 . . 118.8(2) ?
    C14A C15 H15 . . 120.6 ?
    C10 C15 H15 . . 120.6 ?
    C17 C16 S1 . . 110.13(16) ?
    C17 C16 H16A . . 109.6 ?
    S1 C16 H16A . . 109.6 ?
    C17 C16 H16B . . 109.6 ?
    S1 C16 H16B . . 109.6 ?
    H16A C16 H16B . . 108.1 ?
    C16 C17 H17A . . 109.5 ?
    C16 C17 H17B . . 109.5 ?
    H17A C17 H17B . . 109.5 ?
    C16 C17 H17C . . 109.5 ?
    H17A C17 H17C . . 109.5 ?
    H17B C17 H17C . . 109.5 ?
loop_
    _geom_torsion_atom_site_label_1
    _geom_torsion_atom_site_label_2
    _geom_torsion_atom_site_label_3
    _geom_torsion_atom_site_label_4
    _geom_torsion_site_symmetry_1
    _geom_torsion_site_symmetry_2
    _geom_torsion_site_symmetry_3
    _geom_torsion_site_symmetry_4
    _geom_torsion
    _geom_torsion_publ_flag
    O2 S1 C1 C8 . . . . -135.41(17) ?
    C16 S1 C1 C8 . . . . 114.35(18) ?
    O2 S1 C1 C2 . . . . 38.91(18) ?
    C16 S1 C1 C2 . . . . -71.33(18) ?
    C8 C1 C2 C7 . . . . 0.7(2) ?
    S1 C1 C2 C7 . . . . -174.51(14) ?
    C8 C1 C2 C3 . . . . -178.6(2) ?
    S1 C1 C2 C3 . . . . 6.2(3) ?
    C7 C2 C3 C4 . . . . 0.1(3) ?
    C1 C2 C3 C4 . . . . 179.4(2) ?
    C2 C3 C4 C5 . . . . 1.5(3) ?
    C2 C3 C4 I1 . . . . -178.24(13) ?
    O2 I1 C4 C3 2_565 . . . -17.6(4) ?
    O2 I1 C4 C5 2_565 . . . 162.6(2) ?
    C3 C4 C5 C6 . . . . -2.2(3) ?
    I1 C4 C5 C6 . . . . 177.54(14) ?
    C4 C5 C6 C7 . . . . 1.1(3) ?
    C4 C5 C6 C9 . . . . -177.08(19) ?
    C8 O1 C7 C6 . . . . -179.30(17) ?
    C8 O1 C7 C2 . . . . 1.27(19) ?
    C5 C6 C7 O1 . . . . -178.80(16) ?
    C9 C6 C7 O1 . . . . -0.6(3) ?
    C5 C6 C7 C2 . . . . 0.6(3) ?
    C9 C6 C7 C2 . . . . 178.76(18) ?
    C3 C2 C7 O1 . . . . 178.24(16) ?
    C1 C2 C7 O1 . . . . -1.2(2) ?
    C3 C2 C7 C6 . . . . -1.2(3) ?
    C1 C2 C7 C6 . . . . 179.34(18) ?
    C2 C1 C8 O1 . . . . 0.0(2) ?
    S1 C1 C8 O1 . . . . 175.20(13) ?
    C2 C1 C8 C10 . . . . 179.08(19) ?
    S1 C1 C8 C10 . . . . -5.8(3) ?
    C7 O1 C8 C1 . . . . -0.8(2) ?
    C7 O1 C8 C10 . . . . 179.94(14) ?
    C1 C8 C10 C15 . . . . -15.3(3) ?
    O1 C8 C10 C15 . . . . 163.69(17) ?
    C1 C8 C10 C11 . . . . 165.4(2) ?
    O1 C8 C10 C11 . . . . -15.5(2) ?
    C15 C10 C11 C12A . . . . -1.1(3) ?
    C8 C10 C11 C12A . . . . 178.15(18) ?
    C10 C11 C12A C13 . . . . 1.2(3) ?
    C11 C12A C13 C14A . . . . -0.1(3) ?
    C12A C13 C14A F1A . . . . 179.6(2) ?
    C12A C13 C14A C15 . . . . -1.2(4) ?
    F1A C14A C15 C10 . . . . -179.6(2) ?
    C13 C14A C15 C10 . . . . 1.3(3) ?
    C11 C10 C15 C14A . . . . -0.1(3) ?
    C8 C10 C15 C14A . . . . -179.32(19) ?
    O2 S1 C16 C17 . . . . 67.44(18) ?
    C1 S1 C16 C17 . . . . 178.52(17) ?
_iucr_refine_instructions_details
;
TITL 1203 IN P-1
CELL  0.71073  7.33380 10.36100 10.97990 104.64400 92.92600 102.03500
ZERR 2  0.00020  0.00020  0.00020  0.00100  0.00100  0.00100
LATT 1
SFAC C H O F S I
UNIT 34 28 4 2 2 2
TEMP -100
PLAN 30
FMAP 2
L.S. 15
ACTA
CONF
EQIV $1 -X, 1-Y, -Z
MPLA 9 C1 C2 C3 C4 C5 C6 C7 O1 C8
MPLA 6 C10 C11 C12A C13 C14A C15
EXYZ C12A C12B
EADP C12A C12B
EXYZ C14A C14B
EADP C14A C14B
ISOR 0.01 F1A F1B
ISOR
DFIX 1.330 0.005 C14A F1A  C12B F1B
BOND $H
BIND I1 O2_$1
WGHT    0.025500    0.292500
FVAR       0.16005   0.74699
I1    6   -0.011910    0.247792   -0.066263    11.00000    0.03983    0.02785 =
         0.02227    0.00227    0.00093    0.00625
S1    5    0.274133    0.745948    0.422373    11.00000    0.03747    0.01877 =
         0.02268    0.00388    0.00145    0.00580
O1    3    0.213489    0.391258    0.508757    11.00000    0.03037    0.02310 =
         0.02466    0.00798    0.00214    0.00576
O2    3    0.112545    0.753654    0.338573    11.00000    0.03862    0.03190 =
         0.03494    0.01341    0.00279    0.01334
C1    1    0.241990    0.574822    0.430989    11.00000    0.02923    0.02043 =
         0.02385    0.00491    0.00211    0.00447
C2    1    0.169940    0.454332    0.327620    11.00000    0.02632    0.02012 =
         0.02517    0.00604    0.00340    0.00601
C3    1    0.120310    0.427677    0.197587    11.00000    0.03033    0.02212 =
         0.02406    0.00692    0.00189    0.00611
AFIX  43
H3    2    0.130059    0.499590    0.157379    11.00000   -1.20000
AFIX   0
C4    1    0.056272    0.291635    0.130047    11.00000    0.02948    0.02511 =
         0.02145    0.00342    0.00170    0.00654
C5    1    0.036500    0.183889    0.187581    11.00000    0.03133    0.02093 =
         0.02937    0.00380    0.00353    0.00415
AFIX  43
H5    2   -0.012251    0.092513    0.137435    11.00000   -1.20000
AFIX   0
C6    1    0.086897    0.208090    0.316815    11.00000    0.02986    0.02106 =
         0.02997    0.00832    0.00543    0.00600
C7    1    0.153173    0.344867    0.381595    11.00000    0.02536    0.02410 =
         0.02282    0.00713    0.00286    0.00682
C8    1    0.265931    0.532132    0.537744    11.00000    0.02397    0.02352 =
         0.02569    0.00656    0.00305    0.00521
C9    1    0.076286    0.094982    0.381018    11.00000    0.05051    0.02159 =
         0.03472    0.01066    0.00620    0.00634
AFIX 137
H9A   2    0.203063    0.084038    0.400828    11.00000   -1.50000
H9B   2    0.001170    0.009162    0.324581    11.00000   -1.50000
H9C   2    0.017711    0.118040    0.459485    11.00000   -1.50000
AFIX   0
C10   1    0.334162    0.598676    0.670719    11.00000    0.02437    0.03454 =
         0.02237    0.00617    0.00200    0.00974
C11   1    0.299117    0.523991    0.760362    11.00000    0.02767    0.04110 =
         0.02789    0.01038    0.00402    0.00988
AFIX  43
H11   2    0.228484    0.431809    0.735334    11.00000   -1.20000
PART 1
AFIX   0
C12A  1    0.368081    0.585613    0.884865    21.00000    0.03690    0.06530 =
         0.02502    0.01377    0.00233    0.01618
AFIX  43
H12A  2    0.345868    0.533822    0.944908    21.00000   -1.20000
PART 2
AFIX   0
C12B  1    0.368081    0.585613    0.884865   -21.00000    0.03690    0.06530 =
         0.02502    0.01377    0.00233    0.01618
F1B   4    0.350120    0.537969    0.979274   -21.00000    0.06026    0.05390 =
         0.03227    0.02505    0.00302    0.00624
PART 0
C13   1    0.467866    0.719183    0.925783    11.00000    0.03604    0.06598 =
         0.02314    0.00014   -0.00382    0.01387
AFIX  43
H13   2    0.514508    0.760280    1.012313    11.00000   -1.20000
PART 1
AFIX   0
C14A  1    0.497375    0.790633    0.836957    21.00000    0.03600    0.04377 =
         0.03617   -0.00253   -0.00327    0.00749
F1A   4    0.591705    0.918061    0.877434    21.00000    0.06056    0.03386 =
         0.04302   -0.00117   -0.01060   -0.00278
PART 2
C14B  1    0.497375    0.790633    0.836957   -21.00000    0.03600    0.04377 =
         0.03617   -0.00253   -0.00327    0.00749
AFIX  43
H14B  2    0.564065    0.883799    0.863925   -21.00000   -1.20000
PART 0
AFIX   0
C15   1    0.435579    0.734638    0.710838    11.00000    0.03452    0.03485 =
         0.02903    0.00512   -0.00127    0.00498
AFIX  43
H15   2    0.461318    0.787411    0.651856    11.00000   -1.20000
AFIX   0
C16   1    0.472193    0.747904    0.330363    11.00000    0.03502    0.02985 =
         0.03621    0.00911    0.00483    0.00478
AFIX  23
H16A  2    0.578000    0.729464    0.377740    11.00000   -1.20000
H16B  2    0.437249    0.674984    0.249604    11.00000   -1.20000
AFIX   0
C17   1    0.532049    0.885944    0.303248    11.00000    0.04992    0.03447 =
         0.04241    0.01344    0.00552   -0.00386
AFIX 137
H17A  2    0.429353    0.901760    0.252415    11.00000   -1.50000
H17B  2    0.642425    0.887208    0.256491    11.00000   -1.50000
H17C  2    0.563100    0.958187    0.383292    11.00000   -1.50000
HKLF 4
REM  1203 IN P-1
REM R1 =  0.0216 for   3731 Fo > 4sig(Fo)  and  0.0230 for all   3918 data
REM    211 parameters refined using    164 restraints
END
WGHT      0.0255      0.2925
REM Highest difference peak  0.383,  deepest hole -0.649,  1-sigma level  0.095
Q1    1  -0.1128  0.1843 -0.0968  11.00000  0.05    0.38
Q2    1   0.0868  0.3014 -0.0148  11.00000  0.05    0.32
Q3    1   0.0695  0.1469  0.3446  11.00000  0.05    0.28
Q4    1   0.7679  0.8123  0.9652  11.00000  0.05    0.27
Q5    1   0.3091  0.5677  0.5990  11.00000  0.05    0.27
Q6    1   0.0449  0.3670  0.1596  11.00000  0.05    0.27
Q7    1   0.2655  0.5622  0.4843  11.00000  0.05    0.26
Q8    1   0.6980  0.7807  1.0395  11.00000  0.05    0.26
Q9    1   0.1557  0.3981  0.3465  11.00000  0.05    0.26
Q10   1   0.1871  0.5246  0.3736  11.00000  0.05    0.25
Q11   1   0.2978  0.3449  0.0872  11.00000  0.05    0.24
Q12   1  -0.0678 -0.1300  0.3415  11.00000  0.05    0.23
Q13   1  -0.1300  0.0487  0.2346  11.00000  0.05    0.23
Q14   1   0.1204  0.1404 -0.0189  11.00000  0.05    0.22
Q15   1  -0.1156  0.8167  0.3273  11.00000  0.05    0.22
Q16   1   0.7140  0.8392  0.9040  11.00000  0.05    0.21
Q17   1   0.2101  0.2512  0.0628  11.00000  0.05    0.21
Q18   1  -0.2116  0.0649  0.1030  11.00000  0.05    0.21
Q19   1   0.5030  0.8432  0.8416  11.00000  0.05    0.21
Q20   1   0.3158  0.3879  1.0167  11.00000  0.05    0.21
Q21   1   0.2749  0.6400  0.1636  11.00000  0.05    0.21
Q22   1   0.1512  0.4564  0.2793  11.00000  0.05    0.21
Q23   1   0.3147  0.8601  0.2238  11.00000  0.05    0.20
Q24   1   0.3375  0.8922  0.1008  11.00000  0.05    0.20
Q25   1  -0.0937  0.3982  0.2761  11.00000  0.05    0.20
Q26   1   0.6600  0.7818  0.9325  11.00000  0.05    0.20
Q27   1   0.2492  0.6536  0.4347  11.00000  0.05    0.20
Q28   1   0.2105  0.3845  0.9983  11.00000  0.05    0.20
Q29   1   0.1190  0.1512 -0.1645  11.00000  0.05    0.20
Q30   1  -0.0779  0.0370  0.3768  11.00000  0.05    0.20
;
