# Supplementary material for: 3-Ethyl­sulfinyl-2-(3-fluoro­phen­yl)-5-iodo-7-methyl-1-benzofuran
Source: Acta Crystallogr Sect E Struct Rep Online. 2012 Sep 22;68(Pt 10):o2965. doi: 10.1107/S1600536812039463 (PMC3470334; doi:10.1107/S1600536812039463)
Supplement: Supplementary file 2 [file e-68-o2965-Isup2.hkl]

# 
# h,k,l, Fc-squared, Fo-squared, sigma(Fo-squared) and status flag 
# 
data_I
_shelx_title ' 1203 IN P-1' 
_shelx_refln_list_code          4 
_shelx_F_calc_maximum      208.82 
_exptl_crystal_F_000       420.00 
_reflns_d_resolution_high  0.7484 
 
loop_ 
 _symmetry_equiv_pos_as_xyz 
 'x, y, z' 
 '-x, -y, -z' 
 
_cell_length_a     7.3338 
_cell_length_b    10.3610 
_cell_length_c    10.9799 
_cell_angle_alpha 104.644 
_cell_angle_beta   92.926 
_cell_angle_gamma 102.035 
 
_shelx_F_squared_multiplier     1.000 
 
loop_ 
 _refln_index_h 
 _refln_index_k 
 _refln_index_l 
 _refln_F_squared_calc 
 _refln_F_squared_meas 
 _refln_F_squared_sigma 
 _refln_observed_status 
   1   0   0     6559.67     5890.44    213.35 o 
   2   0   0     7643.87     6778.63    186.52 o 
   3   0   0     3183.26     3083.09     81.90 o 
   4   0   0     4647.46     4458.34    118.77 o 
   5   0   0      603.83      520.04     13.43 o 
   6   0   0      595.79      567.05     11.66 o 
   7   0   0      653.23      607.69     12.59 o 
   8   0   0      320.45      320.34      8.87 o 
   9   0   0       43.59       46.82      4.82 o 
  -9   1   0      153.40      162.00     13.27 o 
  -8   1   0      164.79      170.55      8.97 o 
  -7   1   0      101.92       97.69      2.95 o 
  -6   1   0        0.58        5.08      3.44 o 
  -5   1   0      466.56      474.31     11.15 o 
  -4   1   0      277.32      269.89      6.63 o 
  -3   1   0       47.07       45.84      2.21 o 
  -2   1   0    10134.49     9371.16    218.82 o 
  -1   1   0     1124.92     1126.58     57.38 o 
   0   1   0     3024.72     2776.36     86.12 o 
   1   1   0      626.53      658.70     23.97 o 
   2   1   0      892.24      874.40     20.11 o 
   3   1   0        8.18       20.56      2.03 o 
   4   1   0      407.81      384.13      9.47 o 
   5   1   0      607.21      548.80     13.31 o 
   6   1   0       53.14       56.30      2.52 o 
   7   1   0       52.17       47.04      2.23 o 
   8   1   0       76.53       83.26      3.45 o 
   9   1   0      118.13      121.42      8.00 o 
  -9   2   0       50.31       48.79      7.03 o 
  -8   2   0      404.42      387.60     11.92 o 
  -7   2   0      734.91      741.03     18.67 o 
  -6   2   0      721.16      725.71     18.56 o 
  -5   2   0      251.47      246.83      7.09 o 
  -4   2   0     3380.84     3473.53     81.59 o 
  -3   2   0     1325.54     1360.63     39.06 o 
  -2   2   0    28815.39    25900.08    900.75 o 
  -1   2   0     4691.45     4481.30     89.33 o 
   0   2   0    17822.47    14593.39    525.23 o 
   1   2   0     9426.81     8273.98    461.23 o 
   2   2   0     5182.70     5287.86    136.01 o 
   3   2   0     4249.66     4218.11     94.28 o 
   4   2   0     5682.92     5823.18    130.07 o 
   5   2   0      978.27      949.82     22.46 o 
   6   2   0      480.61      460.15     11.79 o 
   7   2   0      466.99      445.77     15.18 o 
   8   2   0      135.24      146.89      6.54 o 
   9   2   0       59.35       66.18      6.07 o 
  -9   3   0      116.23      116.33      6.64 o 
  -8   3   0      125.76      129.92      8.20 o 
  -7   3   0      113.60      121.35      6.90 o 
  -6   3   0       16.94       12.10      2.21 o 
  -5   3   0     1380.27     1378.28     49.27 o 
  -4   3   0      176.52      231.88      9.65 o 
  -3   3   0      246.56      263.70     10.33 o 
  -2   3   0      535.65      582.99     13.98 o 
  -1   3   0     1455.83     1497.02     30.61 o 
   0   3   0      639.91      716.31     20.11 o 
   1   3   0     2117.48     2155.72     59.73 o 
   2   3   0      699.34      750.63     19.29 o 
   3   3   0      778.92      816.77     19.19 o 
   4   3   0        7.86        5.14      1.01 o 
   5   3   0      357.51      328.75      9.41 o 
   6   3   0        2.56        3.70      1.31 o 
   7   3   0      112.73      104.72      6.19 o 
   8   3   0      151.41      174.10     14.05 o 
  -9   4   0       48.71       46.84      4.29 o 
  -8   4   0      373.25      383.72     23.81 o 
  -7   4   0     1050.45     1071.96     39.74 o 
  -6   4   0      701.12      725.32     27.46 o 
  -5   4   0      296.34      310.41     12.82 o 
  -4   4   0     5640.36     5849.32    161.21 o 
  -3   4   0     3739.96     3693.10     84.68 o 
  -2   4   0     2070.64     2074.61     39.77 o 
  -1   4   0     6760.62     6768.75    124.80 o 
   0   4   0    11141.51    10195.76    349.41 o 
   1   4   0     2535.91     2471.29     74.81 o 
   2   4   0     5903.40     6136.42    177.15 o 
   3   4   0     2989.22     2949.89     72.74 o 
   4   4   0     2330.31     2365.25     59.27 o 
   5   4   0      219.35      226.03      7.19 o 
   6   4   0      227.72      222.63     10.93 o 
   7   4   0      711.94      685.86     39.43 o 
   8   4   0      133.47      156.53     13.66 o 
  -9   5   0       62.52       57.07      4.29 o 
  -8   5   0       62.41       74.11      5.61 o 
  -7   5   0      303.83      305.65     19.91 o 
  -6   5   0       44.81       43.55      3.06 o 
  -5   5   0      594.58      647.15     17.20 o 
  -4   5   0      433.28      447.41     11.47 o 
  -3   5   0        9.47       11.21      0.85 o 
  -2   5   0       41.48       39.50      1.65 o 
  -1   5   0      649.56      732.25     14.34 o 
   0   5   0        8.64       28.05      1.74 o 
   1   5   0     2689.83     2796.44     55.92 o 
   2   5   0       31.15       49.74      2.95 o 
   3   5   0        0.54        2.70      1.81 o 
   4   5   0      343.26      350.47     13.11 o 
   5   5   0      736.95      706.31     19.33 o 
   6   5   0       25.05       25.37      5.07 o 
   7   5   0        6.15       12.88      4.68 o 
   8   5   0      182.95      189.71     16.00 o 
  -9   6   0      186.07      160.69      9.17 o 
  -8   6   0      409.71      403.92     24.59 o 
  -7   6   0      637.64      614.60     20.37 o 
  -6   6   0      419.26      419.39     14.55 o 
  -5   6   0      352.76      361.04     10.67 o 
  -4   6   0     2341.27     2347.19     54.82 o 
  -3   6   0     3471.17     3606.86     78.30 o 
  -2   6   0     2873.10     2904.16     54.76 o 
  -1   6   0     1125.81     1067.63     21.58 o 
   0   6   0    11667.66    11794.01    254.31 o 
   1   6   0     2757.09     2660.73     51.98 o 
   2   6   0     1263.83     1220.49     29.73 o 
   3   6   0      879.84      839.41     22.09 o 
   4   6   0     1325.93     1312.88     33.90 o 
   5   6   0      560.43      559.54     23.32 o 
   6   6   0       74.99       99.15     10.15 o 
   7   6   0      106.37      101.49     10.93 o 
  -9   7   0      158.66      166.04      9.89 o 
  -8   7   0      186.77      188.25     10.22 o 
  -7   7   0      109.51      111.20      9.37 o 
  -6   7   0        0.24        3.18      4.61 o 
  -5   7   0      147.24      140.75      6.54 o 
  -4   7   0      337.21      312.00     10.19 o 
  -3   7   0      122.23      123.42      3.18 o 
  -2   7   0        0.37        4.30      0.78 o 
  -1   7   0       96.33       86.90      2.93 o 
   0   7   0        2.81        7.70      3.91 o 
   1   7   0      433.79      406.83      9.20 o 
   2   7   0      276.26      293.43      7.81 o 
   3   7   0      109.10      106.17      4.67 o 
   4   7   0      164.75      175.10      7.04 o 
   5   7   0      118.43      125.31     11.32 o 
   6   7   0       34.40       32.01      6.25 o 
  -8   8   0      251.89      228.00     11.89 o 
  -7   8   0      524.32      512.71     25.96 o 
  -6   8   0      505.83      515.15     20.53 o 
  -5   8   0      580.48      593.73     22.59 o 
  -4   8   0     2450.83     2481.14     57.87 o 
  -3   8   0      930.00      894.42     19.44 o 
  -2   8   0     1185.01     1206.46     24.70 o 
  -1   8   0      837.31      854.22     18.18 o 
   0   8   0     2877.66     2791.80     55.12 o 
   1   8   0     1290.87     1255.51     25.59 o 
   2   8   0      564.41      558.65     13.80 o 
   3   8   0     1285.08     1250.82     40.18 o 
   4   8   0      734.58      719.58     29.39 o 
   5   8   0      109.86      108.13     10.54 o 
   6   8   0       95.12       83.15     10.15 o 
  -8   9   0       50.36       61.22      6.28 o 
  -7   9   0        0.94        5.49      3.32 o 
  -6   9   0       20.82       21.43      3.72 o 
  -5   9   0      612.94      600.58     25.76 o 
  -4   9   0      590.05      591.34     18.07 o 
  -3   9   0      192.84      185.98      5.32 o 
  -2   9   0        0.19        1.78      0.97 o 
  -1   9   0      144.73      146.98      4.69 o 
   0   9   0       31.00       44.08      2.31 o 
   1   9   0      669.87      622.18     13.71 o 
   2   9   0      124.30      116.24      4.68 o 
   3   9   0       16.49       17.95      3.54 o 
   4   9   0      174.88      175.66     14.05 o 
   5   9   0      211.03      233.43     17.96 o 
  -8  10   0      196.00      187.37     14.44 o 
  -7  10   0      814.22      806.94     30.95 o 
  -6  10   0      820.20      857.60     32.26 o 
  -5  10   0      333.53      344.07     15.38 o 
  -4  10   0      803.69      841.94     33.41 o 
  -3  10   0      757.10      721.26     18.44 o 
  -2  10   0      408.02      373.56      9.69 o 
  -1  10   0      714.24      715.11     21.12 o 
   0  10   0     1237.68     1265.19     26.48 o 
   1  10   0      735.25      701.98     15.55 o 
   2  10   0      134.90      140.77      7.18 o 
   3  10   0      289.00      291.38     17.18 o 
   4  10   0      373.63      394.26     25.76 o 
  -7  11   0       33.68       39.74      5.42 o 
  -6  11   0       10.92       20.31      4.22 o 
  -5  11   0      288.84      301.34     14.34 o 
  -4  11   0      100.68       99.12      5.65 o 
  -3  11   0        1.87        3.20      1.69 o 
  -2  11   0       11.83       12.93      2.20 o 
  -1  11   0       84.54       96.41      4.45 o 
   0  11   0       19.44       25.99      4.04 o 
   1  11   0      152.61      155.33      6.66 o 
   2  11   0       30.61       24.22      4.70 o 
   3  11   0       12.21       14.76      3.90 o 
  -6  12   0       82.41       93.63     13.27 o 
  -5  12   0       77.06       75.38      5.35 o 
  -4  12   0      642.25      641.34     20.68 o 
  -3  12   0      870.29      908.28     23.39 o 
  -2  12   0      364.52      371.88     14.20 o 
  -1  12   0      437.89      420.47     14.72 o 
   0  12   0      827.35      837.51     38.82 o 
   1  12   0      259.81      261.02     17.45 o 
   2  12   0       70.60       63.54      5.25 o 
  -4  13   0       70.10       69.68      5.46 o 
  -3  13   0        7.81        6.99      2.13 o 
  -2  13   0        0.13        3.93      1.96 o 
  -1  13   0       55.75       55.63      9.62 o 
   0  13   0        0.68        4.80      2.78 o 
   0 -13   1       56.19       60.60      5.09 o 
   1 -13   1        0.12       -0.07      2.25 o 
   2 -13   1       55.25       58.90      3.84 o 
   3 -13   1       87.50       82.08      5.95 o 
   4 -13   1        9.41        7.99      2.81 o 
  -2 -12   1      528.86      514.51     22.82 o 
  -1 -12   1      696.33      725.02     43.37 o 
   0 -12   1      225.13      229.91     11.49 o 
   1 -12   1      572.47      580.35     19.01 o 
   2 -12   1      860.10      846.76     22.88 o 
   3 -12   1      143.29      155.13     10.93 o 
   4 -12   1       52.70       48.02      4.23 o 
   5 -12   1      468.63      536.95     22.51 o 
   6 -12   1      426.57      464.17     20.54 o 
  -3 -11   1        1.94        0.39      2.73 o 
  -2 -11   1        3.44        9.76      2.65 o 
  -1 -11   1      323.56      349.32      9.30 o 
   0 -11   1      187.24      179.66      5.79 o 
   1 -11   1       23.87       25.37      2.50 o 
   2 -11   1      113.10      110.10      4.92 o 
   3 -11   1      475.65      470.75     13.02 o 
   4 -11   1      223.36      224.98      9.01 o 
   5 -11   1        2.42        5.60      5.66 o 
   6 -11   1       94.01      104.13      7.78 o 
   7 -11   1       45.82       66.57     12.69 o 
  -4 -10   1      154.85      160.05     13.66 o 
  -3 -10   1      274.28      261.42     16.98 o 
  -2 -10   1     1117.50     1143.37     37.41 o 
  -1 -10   1     1161.31     1151.35     24.19 o 
   0 -10   1      574.95      549.07     12.62 o 
   1 -10   1      529.36      534.52     15.94 o 
   2 -10   1     1190.05     1191.75     28.99 o 
   3 -10   1     1241.80     1263.19     34.03 o 
   4 -10   1      793.04      835.34     24.69 o 
   5 -10   1     1124.05     1137.52     40.41 o 
   6 -10   1      433.26      421.51     18.09 o 
   7 -10   1       14.15       17.06      3.83 o 
   8 -10   1       26.38       30.28      4.97 o 
  -5  -9   1        1.44       -0.39      3.12 o 
  -4  -9   1       15.94       24.20      5.47 o 
  -3  -9   1       39.11       35.54      2.92 o 
  -2  -9   1       89.72       72.13      3.37 o 
  -1  -9   1      279.18      276.25      7.01 o 
   0  -9   1      805.01      785.28     16.89 o 
   1  -9   1      335.36      322.20      7.94 o 
   2  -9   1     1213.45     1178.45     25.42 o 
   3  -9   1      855.74      843.52     20.67 o 
   4  -9   1       28.34       27.43      2.63 o 
   5  -9   1       23.60       19.05      3.38 o 
   6  -9   1      268.77      285.14     13.32 o 
   7  -9   1      247.05      251.48     15.81 o 
   8  -9   1      105.87       97.92      7.50 o 
  -6  -8   1      270.63      272.47     19.91 o 
  -5  -8   1      671.31      677.27     39.43 o 
  -4  -8   1      305.58      343.04     13.69 o 
  -3  -8   1      453.41      447.65     14.29 o 
  -2  -8   1     1369.81     1282.17     35.58 o 
  -1  -8   1     1297.55     1330.37     26.99 o 
   0  -8   1      215.82      211.54      5.61 o 
   1  -8   1     1868.13     1760.63     35.47 o 
   2  -8   1     3474.19     3432.69     67.54 o 
   3  -8   1     2336.96     2338.62     48.35 o 
   4  -8   1      695.23      689.16     25.21 o 
   5  -8   1      951.25      984.94     30.60 o 
   6  -8   1      702.01      684.36     25.77 o 
   7  -8   1      215.67      209.98     10.67 o 
   8  -8   1      101.93       96.45      7.16 o 
   9  -8   1      117.83      101.49     10.15 o 
  -7  -7   1        5.46        7.81      4.29 o 
  -6  -7   1       59.81       55.04      7.81 o 
  -5  -7   1       98.35       98.31      5.90 o 
  -4  -7   1       62.65       58.73      6.21 o 
  -3  -7   1      143.36      115.46      6.03 o 
  -2  -7   1       44.76       39.47      2.31 o 
  -1  -7   1      996.79      917.14     18.99 o 
   0  -7   1     1338.85     1283.01     25.88 o 
   1  -7   1      644.91      644.75     13.70 o 
   2  -7   1      660.90      639.37     13.44 o 
   3  -7   1      834.99      830.82     16.31 o 
   4  -7   1      299.28      292.31     10.75 o 
   5  -7   1      165.50      175.28      7.46 o 
   6  -7   1     1098.55     1113.08     34.48 o 
   7  -7   1      460.45      436.13     17.89 o 
   8  -7   1       55.28       59.00      5.50 o 
   9  -7   1       17.79       26.18      4.49 o 
  -7  -6   1      249.82      250.22     18.74 o 
  -6  -6   1      330.71      344.30     22.64 o 
  -5  -6   1     1183.29     1259.44     42.64 o 
  -4  -6   1      493.16      477.03     13.64 o 
  -3  -6   1     1912.48     1920.26     47.84 o 
  -2  -6   1     3143.19     3064.83     65.90 o 
  -1  -6   1     3240.56     3049.37     62.67 o 
   0  -6   1     1072.43     1052.55     21.27 o 
   1  -6   1     2773.01     2746.94     53.67 o 
   2  -6   1     3540.72     3506.73     65.87 o 
   3  -6   1     1276.94     1295.99     30.35 o 
   4  -6   1      208.25      211.74      6.93 o 
   5  -6   1     1735.46     1798.11     52.63 o 
   6  -6   1     1574.66     1568.17     46.80 o 
   7  -6   1      466.69      445.12     18.47 o 
   8  -6   1       64.51       59.20      5.24 o 
   9  -6   1       45.08       36.33      5.07 o 
  -8  -5   1        2.63        5.07      3.51 o 
  -7  -5   1      104.12      106.57     10.54 o 
  -6  -5   1       66.77       67.66      3.93 o 
  -5  -5   1       25.72       29.80      2.14 o 
  -4  -5   1      119.69      124.79      4.68 o 
  -3  -5   1       38.65       50.67      3.83 o 
  -2  -5   1       20.63       29.66      3.44 o 
  -1  -5   1     2653.50     2700.14     68.23 o 
   0  -5   1      962.37      926.48     19.11 o 
   1  -5   1       50.49       39.72      1.87 o 
   2  -5   1      522.10      497.08     13.31 o 
   3  -5   1     1868.80     1918.84     39.63 o 
   4  -5   1     1160.69     1165.91     27.75 o 
   5  -5   1      493.97      536.46     13.47 o 
   6  -5   1      546.20      552.21     20.50 o 
   7  -5   1      545.79      541.54     20.50 o 
   8  -5   1      138.47      133.34      7.67 o 
   9  -5   1      147.16      133.57      7.95 o 
  -8  -4   1       58.79       60.67      7.42 o 
  -7  -4   1      122.89      148.27      8.06 o 
  -6  -4   1      481.54      486.51     13.17 o 
  -5  -4   1     2760.88     2741.35     58.83 o 
  -4  -4   1     2311.19     2316.06     50.01 o 
  -3  -4   1     1356.10     1266.22     27.60 o 
  -2  -4   1     7013.94     6868.77    143.55 o 
  -1  -4   1     7091.14     7413.52    152.55 o 
   0  -4   1     1913.26     1894.08     40.51 o 
   1  -4   1     3881.03     3889.15     67.13 o 
   2  -4   1     3473.79     3502.53     71.57 o 
   3  -4   1     2180.46     2275.03     52.58 o 
   4  -4   1     1061.61     1129.55     31.33 o 
   5  -4   1     2133.78     2252.90     61.04 o 
   6  -4   1     1233.85     1267.69     45.81 o 
   7  -4   1       72.69       69.69      5.10 o 
   8  -4   1       76.24       64.02      7.42 o 
   9  -4   1       43.81       44.49      2.96 o 
  -8  -3   1        7.22        8.88      2.18 o 
  -7  -3   1        5.90        5.90      2.22 o 
  -6  -3   1      103.46       91.32      4.10 o 
  -5  -3   1       22.76       31.22      2.01 o 
  -4  -3   1        0.13        4.40      0.86 o 
  -3  -3   1        9.07       15.69      2.48 o 
  -2  -3   1        0.74        7.98      1.11 o 
  -1  -3   1     4199.83     4379.17     89.28 o 
   0  -3   1     3991.64     4062.24     72.43 o 
   1  -3   1      284.74      297.15      5.47 o 
   2  -3   1      333.75      307.19      8.27 o 
   3  -3   1     4114.73     4187.88     98.01 o 
   4  -3   1      246.15      234.55      7.95 o 
   5  -3   1      239.88      248.53      8.63 o 
   6  -3   1      755.85      756.46     23.21 o 
   7  -3   1      685.65      698.25     21.93 o 
   8  -3   1      199.50      215.08     10.62 o 
  -9  -2   1      176.20      195.96     11.04 o 
  -8  -2   1      275.87      261.85      8.00 o 
  -7  -2   1      435.28      421.49     11.31 o 
  -6  -2   1     1937.54     1921.50     44.20 o 
  -5  -2   1     1940.46     1857.23     42.48 o 
  -4  -2   1     3581.34     3500.30     78.53 o 
  -3  -2   1     2315.52     2329.06     52.52 o 
  -2  -2   1     6166.71     5920.01    132.18 o 
  -1  -2   1    11965.07    11339.54    366.33 o 
   0  -2   1     8393.60     7588.22    124.86 o 
   1  -2   1     1558.78     1624.07     33.08 o 
   2  -2   1     5813.05     5876.77    137.37 o 
   3  -2   1     2084.76     2089.01     51.23 o 
   4  -2   1     1248.98     1234.97     30.98 o 
   5  -2   1     1455.86     1457.43     36.64 o 
   6  -2   1     1323.26     1262.11     32.20 o 
   7  -2   1       98.67       98.03      4.24 o 
   8  -2   1       39.45       35.51      3.07 o 
  -9  -1   1        1.38       -0.72      1.05 o 
  -8  -1   1       39.59       34.35      2.42 o 
  -7  -1   1       34.54       36.92      3.04 o 
  -6  -1   1      163.28      157.38      4.12 o 
  -5  -1   1        4.28        4.83      0.79 o 
  -4  -1   1       16.25       11.23      1.13 o 
  -3  -1   1       33.07       35.35      3.05 o 
  -2  -1   1     1788.99     1836.49     41.33 o 
  -1  -1   1      739.33      774.50     26.78 o 
   0  -1   1      370.36      392.30      6.60 o 
   1  -1   1      473.22      511.32     13.99 o 
   2  -1   1      746.87      761.61     22.08 o 
   3  -1   1     3388.99     3463.77     80.76 o 
   4  -1   1      983.09      958.87     23.24 o 
   5  -1   1      153.45      149.57      4.79 o 
   6  -1   1     1363.07     1284.96     28.32 o 
   7  -1   1      829.79      820.63     21.91 o 
   8  -1   1      166.22      161.46      6.00 o 
   9  -1   1       90.06       90.93      6.48 o 
  -9   0   1      249.46      243.10     16.31 o 
  -8   0   1      469.51      477.42     12.54 o 
  -7   0   1      193.03      202.25      6.04 o 
  -6   0   1     1929.42     1904.72     36.50 o 
  -5   0   1     3395.23     3400.56     64.10 o 
  -4   0   1     2109.64     2145.50     40.62 o 
  -3   0   1    10274.43     9649.08    244.03 o 
  -2   0   1    43606.68    35244.68    792.62 o 
  -1   0   1     9470.88     7976.05    170.04 o 
   0   0   1      863.89      965.90     22.25 o 
   1   0   1      836.79      817.03     43.24 o 
   2   0   1     4072.96     3837.46    101.17 o 
   3   0   1     2329.32     2275.40     60.74 o 
   4   0   1      339.63      345.82     10.39 o 
   5   0   1     1216.98     1185.71     32.81 o 
   6   0   1     1070.66     1035.02     25.71 o 
   7   0   1      222.96      210.55      6.17 o 
   8   0   1       13.23       14.44      2.76 o 
   9   0   1       32.69       32.81      4.14 o 
  -9   1   1       19.93       18.82      2.41 o 
  -8   1   1       58.92       53.42      3.97 o 
  -7   1   1        0.46        8.81      5.25 o 
  -6   1   1      124.17      113.24      3.16 o 
  -5   1   1      345.38      369.96      8.48 o 
  -4   1   1     3494.90     3808.42     80.42 o 
  -3   1   1       71.38       76.52      3.89 o 
  -2   1   1     5108.60     5357.17    256.55 o 
  -1   1   1     2298.41     2444.03     47.72 o 
   0   1   1      765.69      827.41     23.84 o 
   1   1   1        3.40        5.71      1.41 o 
   2   1   1      835.14      876.32     22.55 o 
   3   1   1     1311.97     1311.50     26.04 o 
   4   1   1      774.59      744.07     17.46 o 
   5   1   1      414.99      413.45     10.36 o 
   6   1   1      595.09      592.88     17.74 o 
   7   1   1      914.82      919.31     23.33 o 
   8   1   1      216.55      233.05     11.59 o 
   9   1   1      153.42      163.72      9.66 o 
  -9   2   1      199.69      195.68     11.32 o 
  -8   2   1      321.77      310.66     14.25 o 
  -7   2   1      185.44      186.96      5.74 o 
  -6   2   1      543.82      552.89     13.76 o 
  -5   2   1     4996.76     5075.71    135.10 o 
  -4   2   1    14389.71    14480.52    386.86 o 
  -3   2   1     3452.18     3632.99     96.97 o 
  -2   2   1    13039.27    11742.34    276.95 o 
  -1   2   1    14457.60    12575.55    393.83 o 
   0   2   1     2997.56     3156.66    107.20 o 
   1   2   1     5723.43     5477.18    200.65 o 
   2   2   1     5403.28     5174.87    302.40 o 
   3   2   1     2567.70     2495.72     91.79 o 
   4   2   1      356.54      328.74     10.22 o 
   5   2   1      697.11      644.42     18.94 o 
   6   2   1      587.23      572.04     17.34 o 
   7   2   1       42.64       44.19      3.21 o 
   8   2   1       50.01       65.19      7.81 o 
  -9   3   1        9.37        9.97      2.31 o 
  -8   3   1        4.89        5.74      3.51 o 
  -7   3   1       12.78       10.27      3.34 o 
  -6   3   1      117.76      126.68      6.90 o 
  -5   3   1       26.94       22.20      2.73 o 
  -4   3   1       12.66       22.17      3.32 o 
  -3   3   1      591.02      668.83     19.10 o 
  -2   3   1      262.02      286.06      6.08 o 
  -1   3   1     4460.68     4533.70     83.82 o 
   0   3   1     4990.73     5128.45    115.49 o 
   1   3   1      517.37      551.22     10.26 o 
   2   3   1        3.06       10.69      1.23 o 
   3   3   1     1609.10     1559.43     37.21 o 
   4   3   1      177.57      165.88      8.09 o 
   5   3   1      409.58      406.27     12.81 o 
   6   3   1      649.59      676.45     20.27 o 
   7   3   1      468.46      510.20     30.45 o 
   8   3   1      221.15      261.54     19.13 o 
  -9   4   1      277.59      278.72     14.44 o 
  -8   4   1      177.61      175.48      6.95 o 
  -7   4   1      207.33      213.15     17.18 o 
  -6   4   1     2839.02     2971.86    104.47 o 
  -5   4   1     1696.19     1714.06     53.77 o 
  -4   4   1     2889.27     2902.01     80.13 o 
  -3   4   1     3082.51     3251.33     76.25 o 
  -2   4   1     5838.43     6048.01    113.15 o 
  -1   4   1     7150.91     6910.14    198.13 o 
   0   4   1     5548.27     5688.68    188.71 o 
   1   4   1     3124.76     3171.64     77.56 o 
   2   4   1     3696.55     3569.42     85.92 o 
   3   4   1      772.09      725.01     22.46 o 
   4   4   1      497.60      459.74     12.77 o 
   5   4   1      630.28      608.80     16.65 o 
   6   4   1      633.82      627.89     25.53 o 
   7   4   1        1.94        5.86      3.51 o 
   8   4   1       50.42       60.90      8.59 o 
  -9   5   1       21.62       26.54      3.90 o 
  -8   5   1      105.88       83.76     15.61 o 
  -7   5   1       13.10       14.87      2.58 o 
  -6   5   1      260.39      276.50     10.32 o 
  -5   5   1      114.79      126.77      5.54 o 
  -4   5   1      302.05      304.05      8.26 o 
  -3   5   1       17.61       23.60      2.09 o 
  -2   5   1      838.67      968.90     18.80 o 
  -1   5   1     3708.05     3931.22     88.30 o 
   0   5   1      429.53      350.29      8.69 o 
   1   5   1      262.50      248.81      5.73 o 
   2   5   1      577.85      544.32     12.98 o 
   3   5   1     1927.15     1840.16     45.91 o 
   4   5   1      857.23      822.97     21.85 o 
   5   5   1        6.95        8.35      2.17 o 
   6   5   1      911.61      919.22     38.06 o 
   7   5   1      520.12      550.80     33.57 o 
  -9   6   1      165.07      174.85      8.72 o 
  -8   6   1      497.84      469.42     19.28 o 
  -7   6   1       40.07       44.32      3.51 o 
  -6   6   1      967.18      983.49     26.19 o 
  -5   6   1     2937.90     2948.33     79.86 o 
  -4   6   1     1506.62     1465.86     40.61 o 
  -3   6   1     1183.30     1167.40     20.73 o 
  -2   6   1     7539.95     7452.76    144.47 o 
  -1   6   1     4053.42     4075.73     79.15 o 
   0   6   1      931.88      934.38     19.21 o 
   1   6   1      260.19      264.34      6.29 o 
   2   6   1     2211.62     2177.27     47.44 o 
   3   6   1     1292.44     1248.30     31.96 o 
   4   6   1      101.48      114.03      5.99 o 
   5   6   1      163.72      173.91     14.25 o 
   6   6   1      468.86      513.32     31.62 o 
   7   6   1      163.51      185.42     15.61 o 
  -9   7   1       36.24       38.60      4.03 o 
  -8   7   1       13.26       10.42      3.17 o 
  -7   7   1       26.77       22.34      3.56 o 
  -6   7   1       72.80       73.80      5.61 o 
  -5   7   1        9.74       17.35      3.54 o 
  -4   7   1      583.59      586.49     15.09 o 
  -3   7   1      242.31      245.87      6.24 o 
  -2   7   1        2.72        5.18      0.87 o 
  -1   7   1      835.92      874.34     18.26 o 
   0   7   1     1788.43     1810.21     36.21 o 
   1   7   1      172.45      191.06      8.49 o 
   2   7   1      690.90      703.02     16.57 o 
   3   7   1      290.95      289.36     20.73 o 
   4   7   1      974.63      909.57     55.43 o 
   5   7   1      234.26      217.46     11.99 o 
   6   7   1      402.42      410.66     26.93 o 
  -8   8   1      227.87      251.94     12.83 o 
  -7   8   1      284.30      283.55     21.66 o 
  -6   8   1      484.71      494.64     19.97 o 
  -5   8   1      988.15      992.79     35.25 o 
  -4   8   1     1501.20     1527.38     36.66 o 
  -3   8   1      713.27      725.11     16.28 o 
  -2   8   1     1938.88     1912.05     40.34 o 
  -1   8   1     2108.03     2076.66     41.77 o 
   0   8   1      544.51      536.79     12.06 o 
   1   8   1     1180.78     1148.95     23.64 o 
   2   8   1      583.80      579.30     14.24 o 
   3   8   1      433.02      425.38     22.84 o 
   4   8   1       50.70       57.11      5.61 o 
   5   8   1      241.65      241.63     17.96 o 
   6   8   1      166.90      173.71     15.22 o 
  -8   9   1        7.35       -0.35      4.68 o 
  -7   9   1       70.81       67.38      6.28 o 
  -6   9   1      122.55      128.20      9.17 o 
  -5   9   1        0.10       -1.66      1.66 o 
  -4   9   1      174.47      176.07      6.12 o 
  -3   9   1       94.16      106.28      3.78 o 
  -2   9   1      258.07      258.51      7.09 o 
  -1   9   1      851.17      842.04     18.22 o 
   0   9   1     1008.32     1013.86     21.55 o 
   1   9   1       31.08       36.94      2.06 o 
   2   9   1      303.95      300.57     12.61 o 
   3   9   1      575.99      582.20     56.80 o 
   4   9   1      196.60      193.24     18.74 o 
   5   9   1       72.89       68.31      8.98 o 
  -7  10   1       71.86       88.40      7.49 o 
  -6  10   1      207.75      201.98     11.04 o 
  -5  10   1      516.51      522.53     21.38 o 
  -4  10   1      297.49      299.85     16.09 o 
  -3  10   1      383.85      372.37      9.65 o 
  -2  10   1      698.54      687.77     16.16 o 
  -1  10   1     1564.69     1540.02     38.41 o 
   0  10   1       98.01       96.95      4.02 o 
   1  10   1      330.89      323.81     10.16 o 
   2  10   1      613.53      623.84     27.32 o 
   3  10   1      248.31      268.76     14.39 o 
   4  10   1       32.86       32.01      6.25 o 
  -7  11   1       30.89       19.78      4.48 o 
  -6  11   1       73.02       75.61      6.84 o 
  -5  11   1        3.37        1.56      3.51 o 
  -4  11   1      104.48      114.59      6.39 o 
  -3  11   1       27.74       25.35      2.46 o 
  -2  11   1       12.84       15.32      1.89 o 
  -1  11   1      413.20      411.18     11.37 o 
   0  11   1      516.27      512.76     15.12 o 
   1  11   1       97.19      114.50      6.65 o 
   2  11   1      123.62      140.02     12.30 o 
   3  11   1      389.58      396.89     21.66 o 
  -5  12   1      646.74      706.96     25.39 o 
  -4  12   1      242.58      247.67     10.49 o 
  -3  12   1      210.88      207.20      8.28 o 
  -2  12   1      299.31      294.51     10.47 o 
  -1  12   1      416.67      413.69     14.65 o 
   0  12   1       74.18       61.90      4.01 o 
   1  12   1       22.59       33.05      3.98 o 
  -3  13   1        0.98        3.02      2.37 o 
  -2  13   1        3.24        3.63      2.54 o 
  -1 -13   2       42.52       38.52      6.10 o 
   0 -13   2        7.14        5.79      1.92 o 
   1 -13   2      270.62      281.81     14.59 o 
   2 -13   2      124.18      129.88      5.74 o 
   3 -13   2       45.27       48.96      3.35 o 
   4 -13   2      186.00      204.29      9.20 o 
   5 -13   2      341.70      360.87     17.31 o 
  -2 -12   2      163.90      161.25     19.13 o 
  -1 -12   2      164.83      175.05      5.78 o 
   0 -12   2      498.77      496.38     21.02 o 
   1 -12   2      276.10      279.40     14.14 o 
   2 -12   2       62.27       65.21      3.84 o 
   3 -12   2      225.13      224.33      7.53 o 
   4 -12   2      499.12      481.10     16.14 o 
   5 -12   2      123.38      135.18     14.64 o 
   6 -12   2        0.69        0.08      2.61 o 
  -4 -11   2        2.47        7.42      3.90 o 
  -3 -11   2      232.20      237.73     17.18 o 
  -2 -11   2      198.83      197.72      7.12 o 
  -1 -11   2       13.34       18.06      1.86 o 
   0 -11   2       32.74       32.93      2.33 o 
   1 -11   2      742.19      745.41     19.30 o 
   2 -11   2      810.47      770.43     19.77 o 
   3 -11   2       46.01       41.26      2.81 o 
   4 -11   2      350.35      386.42     13.27 o 
   5 -11   2      333.49      336.24     15.38 o 
   6 -11   2      364.44      396.71     17.63 o 
   7 -11   2      135.97      161.24     14.64 o 
  -5 -10   2       87.36       77.68      9.37 o 
  -4 -10   2      483.15      517.23     31.62 o 
  -3 -10   2      967.19      954.94     33.27 o 
  -2 -10   2      438.78      428.25     13.02 o 
  -1 -10   2       81.20       73.32      4.16 o 
   0 -10   2      843.69      857.52     18.53 o 
   1 -10   2     1489.17     1528.24     32.93 o 
   2 -10   2      493.15      461.69     12.55 o 
   3 -10   2      723.68      741.28     18.52 o 
   4 -10   2      346.30      353.84     11.99 o 
   5 -10   2       40.02       41.68      4.60 o 
   6 -10   2        0.28        3.71      2.76 o 
   7 -10   2       97.42       93.31      7.22 o 
   8 -10   2       13.05        7.45      4.29 o 
  -5  -9   2      119.67      142.09     12.88 o 
  -4  -9   2       44.87       51.20      4.40 o 
  -3  -9   2      262.63      248.05      9.27 o 
  -2  -9   2      960.43      948.28     22.24 o 
  -1  -9   2      541.91      529.03     11.82 o 
   0  -9   2      742.25      712.51     15.37 o 
   1  -9   2      671.65      634.44     13.87 o 
   2  -9   2      399.32      419.63     11.37 o 
   3  -9   2        2.90        2.04      1.10 o 
   4  -9   2      571.17      559.65     18.72 o 
   5  -9   2     1483.89     1485.94     51.08 o 
   6  -9   2      428.54      429.16     17.81 o 
   7  -9   2       90.25       92.93      7.00 o 
   8  -9   2      287.94      312.81     14.89 o 
  -6  -8   2      195.16      205.33     16.00 o 
  -5  -8   2      141.51      154.34      7.97 o 
  -4  -8   2      479.00      500.04     18.75 o 
  -3  -8   2      770.60      723.13     20.06 o 
  -2  -8   2      383.22      357.89      9.45 o 
  -1  -8   2     1543.65     1478.93     29.91 o 
   0  -8   2     2805.44     2655.70     52.25 o 
   1  -8   2     4567.56     4546.87     88.90 o 
   2  -8   2      327.23      348.03      8.36 o 
   3  -8   2      485.39      482.27     11.45 o 
   4  -8   2      795.30      763.11     23.95 o 
   5  -8   2      359.48      341.90     12.52 o 
   6  -8   2        0.64        1.76      1.93 o 
   7  -8   2       22.54       21.20      3.59 o 
   8  -8   2       42.68       33.05      4.39 o 
  -7  -7   2        0.82        1.95      2.73 o 
  -6  -7   2       93.99      101.59      6.45 o 
  -5  -7   2       69.98       76.15      5.25 o 
  -4  -7   2      157.21      149.67      9.15 o 
  -3  -7   2     1527.48     1457.51     37.47 o 
  -2  -7   2     2655.62     2585.64     65.88 o 
  -1  -7   2     1415.41     1350.72     27.13 o 
   0  -7   2      238.26      229.00      5.68 o 
   1  -7   2     1417.11     1342.21     27.08 o 
   2  -7   2      812.84      798.56     15.70 o 
   3  -7   2     1115.82     1125.79     24.06 o 
   4  -7   2     1280.40     1319.50     53.84 o 
   5  -7   2     1389.86     1361.78     41.10 o 
   6  -7   2      520.60      515.17     17.46 o 
   7  -7   2       63.86       60.15      4.01 o 
   8  -7   2      258.61      260.71     12.34 o 
   9  -7   2      261.90      255.23     12.62 o 
  -7  -6   2      300.39      318.14     21.86 o 
  -6  -6   2      312.54      327.50     15.22 o 
  -5  -6   2      175.69      179.98      8.83 o 
  -4  -6   2      631.42      601.13     14.18 o 
  -3  -6   2     2281.39     2271.82     48.68 o 
  -2  -6   2      627.44      618.85     14.56 o 
  -1  -6   2     1971.86     1982.80     40.18 o 
   0  -6   2     3084.36     3027.86     59.02 o 
   1  -6   2     2100.20     2106.63     41.51 o 
   2  -6   2      775.97      782.88     18.72 o 
   3  -6   2     1701.41     1797.22     41.43 o 
   4  -6   2     3069.05     3125.72     89.17 o 
   5  -6   2      667.26      668.45     21.19 o 
   6  -6   2        0.90        1.07      0.96 o 
   7  -6   2        2.23        3.62      2.06 o 
   8  -6   2       25.33       23.87      3.59 o 
   9  -6   2        0.13        4.21      2.54 o 
  -8  -5   2        8.94       10.65      3.28 o 
  -7  -5   2        4.86        8.07      1.77 o 
  -6  -5   2      183.90      193.55      6.46 o 
  -5  -5   2      275.77      274.14      8.15 o 
  -4  -5   2       21.66       26.01      1.72 o 
  -3  -5   2     2475.57     2469.91     52.62 o 
  -2  -5   2     1606.66     1541.29     33.15 o 
  -1  -5   2     1384.02     1462.77     33.32 o 
   0  -5   2      119.47       98.15      3.65 o 
   1  -5   2     6630.97     6899.15    131.85 o 
   2  -5   2     6299.30     6371.13    156.17 o 
   3  -5   2     1091.36     1055.71     22.15 o 
   4  -5   2     1892.75     1968.06     46.06 o 
   5  -5   2     1568.00     1517.80     50.56 o 
   6  -5   2     1038.20     1017.76     35.29 o 
   7  -5   2      370.04      373.90     15.17 o 
   8  -5   2      277.59      261.93     16.00 o 
   9  -5   2      266.91      247.67     12.06 o 
  -8  -4   2      145.16      144.89      7.93 o 
  -7  -4   2      687.68      675.50     17.35 o 
  -6  -4   2     1005.75      955.51     26.73 o 
  -5  -4   2      416.85      415.24     11.31 o 
  -4  -4   2     1532.55     1560.48     34.00 o 
  -3  -4   2     3239.33     3260.35     69.27 o 
  -2  -4   2     2257.35     2342.17     49.73 o 
  -1  -4   2       30.02       20.59      0.87 o 
   0  -4   2     2403.22     2459.16     39.46 o 
   1  -4   2     3916.13     4201.90     88.43 o 
   2  -4   2     1890.46     2051.49     46.75 o 
   3  -4   2     2610.73     2862.31     60.02 o 
   4  -4   2     1269.63     1382.24     33.33 o 
   5  -4   2      348.01      335.75      9.36 o 
   6  -4   2       10.97       10.95      1.54 o 
   7  -4   2       55.51       57.86      3.89 o 
   8  -4   2        5.02        7.51      2.10 o 
   9  -4   2        0.01        1.17      2.21 o 
  -8  -3   2        2.10        2.18      1.35 o 
  -7  -3   2        0.97        2.51      1.29 o 
  -6  -3   2       95.88      104.45      4.07 o 
  -5  -3   2      687.88      687.98     16.80 o 
  -4  -3   2       72.15       73.92      4.38 o 
  -3  -3   2     2142.41     2214.56     47.44 o 
  -2  -3   2     2915.57     2963.42     62.28 o 
  -1  -3   2     1291.55     1397.28     24.97 o 
   0  -3   2     2308.83     2375.97     37.99 o 
   1  -3   2     3373.97     3399.60     62.94 o 
   2  -3   2     4533.98     4504.33    102.89 o 
   3  -3   2      916.63      949.53     23.06 o 
   4  -3   2     1813.98     1921.72     41.06 o 
   5  -3   2     3864.70     3882.00     82.00 o 
   6  -3   2     1065.60     1020.64     26.39 o 
   7  -3   2      575.93      554.30     15.95 o 
   8  -3   2      494.84      508.28     21.11 o 
   9  -3   2      369.52      368.17     13.02 o 
  -9  -2   2      113.01      112.40      4.64 o 
  -8  -2   2      386.80      378.89     10.81 o 
  -7  -2   2      594.76      598.44     15.32 o 
  -6  -2   2     1409.34     1338.28     31.39 o 
  -5  -2   2      473.83      453.50      9.56 o 
  -4  -2   2     2283.06     2136.11     48.46 o 
  -3  -2   2     4581.96     4385.71     98.00 o 
  -2  -2   2     1687.03     1741.94     37.22 o 
  -1  -2   2     2574.92     2764.39     48.86 o 
   0  -2   2     2498.67     2559.69     39.07 o 
   1  -2   2    11477.34    10291.27    197.22 o 
   2  -2   2      308.40      317.38      7.00 o 
   3  -2   2     1913.50     2040.06     41.69 o 
   4  -2   2      925.19      926.32     27.26 o 
   5  -2   2      254.36      235.10      8.39 o 
   6  -2   2       65.59       60.45      3.70 o 
   7  -2   2       27.67       25.89      2.18 o 
   8  -2   2        0.68        1.13      1.26 o 
  -9  -1   2        1.69        0.47      1.42 o 
  -8  -1   2       28.15       27.80      2.65 o 
  -7  -1   2        6.36        7.51      1.46 o 
  -6  -1   2      164.41      155.89      5.07 o 
  -5  -1   2      929.22      902.87     17.92 o 
  -4  -1   2      571.66      548.64     11.06 o 
  -3  -1   2     1559.30     1612.23     30.65 o 
  -2  -1   2     2540.43     2510.58     47.38 o 
  -1  -1   2     2974.87     2915.98     53.82 o 
   0  -1   2      371.87      401.33      7.69 o 
   1  -1   2    11327.55     9053.82    291.85 o 
   2  -1   2     1572.08     1502.62     43.78 o 
   3  -1   2     2713.91     2654.14     70.41 o 
   4  -1   2     1826.39     1765.85     62.37 o 
   5  -1   2     3888.36     3795.97    107.87 o 
   6  -1   2     1059.26     1010.16     30.49 o 
   7  -1   2      343.27      330.14     10.10 o 
   8  -1   2      550.73      545.38     16.17 o 
  -9   0   2       74.93       79.75      4.48 o 
  -8   0   2      496.83      504.64     14.93 o 
  -7   0   2      835.08      819.48     22.42 o 
  -6   0   2     1249.82     1219.36     24.00 o 
  -5   0   2     2465.70     2540.33     48.32 o 
  -4   0   2     4120.61     4335.95     88.10 o 
  -3   0   2     6072.07     6003.22    159.71 o 
  -2   0   2       55.58       78.43      2.31 o 
  -1   0   2      665.35      703.61     15.51 o 
   0   0   2     1818.03     1981.68     34.19 o 
   1   0   2     8766.81     6995.50    373.96 o 
   2   0   2      554.49      529.44     19.57 o 
   3   0   2      712.37      762.88     17.56 o 
   4   0   2     1960.73     1919.90     43.53 o 
   5   0   2      508.57      489.45     11.98 o 
   6   0   2       63.05       66.05      5.86 o 
   7   0   2        0.16       -0.81      1.39 o 
   8   0   2       52.42       52.94      3.41 o 
   9   0   2        0.52        2.73      3.32 o 
  -9   1   2       38.21       29.39      2.56 o 
  -8   1   2       22.15       26.40      2.50 o 
  -7   1   2      247.91      226.42      7.61 o 
  -6   1   2      891.64      916.52     21.85 o 
  -5   1   2      309.41      292.24      7.67 o 
  -4   1   2     1003.38     1195.95     28.76 o 
  -3   1   2     2803.01     2928.21     65.79 o 
  -2   1   2      570.64      562.38     12.40 o 
  -1   1   2     8821.16     8284.92    182.76 o 
   0   1   2       69.25       79.03      1.88 o 
   1   1   2     8893.19     7795.96    462.92 o 
   2   1   2     5584.63     5516.11    255.74 o 
   3   1   2     2500.49     2612.08     84.06 o 
   4   1   2     2002.22     1937.93     43.76 o 
   5   1   2     2614.68     2565.54     69.37 o 
   6   1   2     1207.92     1201.14     33.87 o 
   7   1   2      535.17      540.66     22.22 o 
   8   1   2      107.53      135.45     11.71 o 
   9   1   2      260.52      285.85     24.01 o 
  -9   2   2       38.42       39.11      3.66 o 
  -8   2   2      203.55      198.43      7.85 o 
  -7   2   2     2372.95     2367.60     60.87 o 
  -6   2   2     4732.75     4824.88    108.56 o 
  -5   2   2     1372.29     1407.42     32.45 o 
  -4   2   2     2120.26     2150.99     48.87 o 
  -3   2   2     3422.51     3555.06    108.79 o 
  -2   2   2     1745.87     1780.26     32.17 o 
  -1   2   2      465.15      488.78     10.69 o 
   0   2   2     2931.05     3149.92     65.85 o 
   1   2   2     2471.05     2433.17     59.63 o 
   2   2   2      664.76      686.76     22.04 o 
   3   2   2      590.81      575.83     28.33 o 
   4   2   2      611.30      579.58     16.94 o 
   5   2   2      191.30      189.90      7.59 o 
   6   2   2        0.21        4.37      2.16 o 
   7   2   2       17.54       17.96      3.44 o 
   8   2   2        3.66        4.68      3.51 o 
  -9   3   2      233.36      196.89     14.64 o 
  -8   3   2      111.19      100.71      5.70 o 
  -7   3   2       39.04       36.69      2.75 o 
  -6   3   2        3.03        5.39      1.88 o 
  -5   3   2     1500.51     1531.91     42.12 o 
  -4   3   2        4.35       14.43      1.03 o 
  -3   3   2     3941.84     4186.44    127.86 o 
  -2   3   2     2792.71     2839.57     59.52 o 
  -1   3   2      910.36      924.63     20.41 o 
   0   3   2      166.48      155.46      3.58 o 
   1   3   2     2229.54     2174.10     39.71 o 
   2   3   2     3176.41     2948.93     72.34 o 
   3   3   2     1970.52     2002.94     54.85 o 
   4   3   2     1580.79     1595.89     43.92 o 
   5   3   2     2806.12     2795.87     75.87 o 
   6   3   2      742.54      758.39     29.95 o 
   7   3   2      382.38      408.13     18.35 o 
   8   3   2      249.79      292.77     20.69 o 
  -9   4   2      151.95      157.71      9.76 o 
  -8   4   2      927.26      907.08     31.31 o 
  -7   4   2      608.39      634.06     18.95 o 
  -6   4   2     2021.11     2034.61     62.83 o 
  -5   4   2      706.87      755.23     24.34 o 
  -4   4   2     2092.88     2207.73     68.45 o 
  -3   4   2     4601.13     4802.38    121.59 o 
  -2   4   2     3394.18     3768.74     76.24 o 
  -1   4   2     1331.51     1364.05     31.02 o 
   0   4   2     1528.44     1495.44     32.67 o 
   1   4   2     2032.89     1949.05     38.80 o 
   2   4   2       91.03       82.04      3.21 o 
   3   4   2      346.30      341.43      9.62 o 
   4   4   2      480.69      491.10     13.65 o 
   5   4   2       45.09       51.74      3.50 o 
   6   4   2        5.37        3.69      2.44 o 
   7   4   2       54.21       56.21      7.81 o 
   8   4   2       26.89       31.62      6.64 o 
  -9   5   2       17.34       16.40      3.51 o 
  -8   5   2       35.66       37.34      3.75 o 
  -7   5   2      196.85      191.48      7.40 o 
  -6   5   2      227.50      230.73     10.88 o 
  -5   5   2     1115.82     1176.48     43.18 o 
  -4   5   2      880.14      943.00     30.65 o 
  -3   5   2     1613.79     1708.41     29.05 o 
  -2   5   2     1751.20     1682.08     32.13 o 
  -1   5   2      689.03      662.82     13.90 o 
   0   5   2      315.64      282.47      6.62 o 
   1   5   2     3916.81     3871.86     71.88 o 
   2   5   2     1819.23     1774.34     38.80 o 
   3   5   2      811.67      795.84     21.01 o 
   4   5   2     1110.38     1072.33     35.23 o 
   5   5   2     1957.93     1978.77     63.06 o 
   6   5   2      614.61      632.44     26.49 o 
   7   5   2       35.33       46.45      7.81 o 
  -9   6   2        3.82        7.96      2.72 o 
  -8   6   2      341.64      343.64     29.28 o 
  -7   6   2      791.58      838.33     32.54 o 
  -6   6   2      840.06      867.55     25.71 o 
  -5   6   2      593.61      599.81     18.30 o 
  -4   6   2     2036.45     2101.61     49.16 o 
  -3   6   2     3370.97     3461.35     68.81 o 
  -2   6   2      346.84      357.32      8.14 o 
  -1   6   2      187.40      178.70      4.75 o 
   0   6   2     1112.19     1105.42     22.60 o 
   1   6   2     2574.50     2450.89     46.24 o 
   2   6   2      176.54      174.72      5.07 o 
   3   6   2       28.61       36.47      5.47 o 
   4   6   2      604.57      580.66     20.79 o 
   5   6   2      404.60      367.89     32.20 o 
   6   6   2        1.07        0.44      2.16 o 
   7   6   2        0.15        0.39      3.12 o 
  -9   7   2      118.40      106.94      6.83 o 
  -8   7   2       12.46       16.52      3.34 o 
  -7   7   2       15.23       13.53      3.28 o 
  -6   7   2      640.56      635.79     19.78 o 
  -5   7   2      735.89      718.48     21.80 o 
  -4   7   2        3.43        7.10      1.30 o 
  -3   7   2      985.32     1010.89     21.97 o 
  -2   7   2     1586.64     1595.73     32.35 o 
  -1   7   2     2120.81     2141.73     47.46 o 
   0   7   2      286.61      287.95      7.17 o 
   1   7   2     1442.08     1332.27     27.06 o 
   2   7   2     2532.79     2387.78     90.37 o 
   3   7   2     1202.08     1123.37     69.68 o 
   4   7   2      683.28      671.55     27.84 o 
   5   7   2      636.50      611.37     32.79 o 
   6   7   2      200.75      240.07     18.74 o 
  -8   8   2       77.79       78.49      7.18 o 
  -7   8   2      455.41      460.23     19.59 o 
  -6   8   2     1097.23     1060.32     38.07 o 
  -5   8   2      390.46      396.43     13.35 o 
  -4   8   2      416.09      398.79     11.30 o 
  -3   8   2     1141.89     1091.17     23.80 o 
  -2   8   2      567.35      544.25     12.89 o 
  -1   8   2      244.98      239.91      6.34 o 
   0   8   2      391.40      399.37      9.46 o 
   1   8   2      422.34      420.79     11.22 o 
   2   8   2      147.23      140.29      6.00 o 
   3   8   2      187.16      172.56     18.54 o 
   4   8   2      292.96      278.44     16.59 o 
   5   8   2       84.05       87.58      7.56 o 
  -8   9   2        0.63       -1.17      2.76 o 
  -7   9   2       34.26       30.24      4.60 o 
  -6   9   2      119.38      114.68      7.78 o 
  -5   9   2      669.28      652.80     25.14 o 
  -4   9   2      115.40      112.40      4.67 o 
  -3   9   2      896.41      902.79     20.74 o 
  -2   9   2      974.62      980.96     21.94 o 
  -1   9   2      332.77      357.56      9.42 o 
   0   9   2      401.82      401.40      9.72 o 
   1   9   2     1125.93     1075.23     34.60 o 
   2   9   2     1081.83     1035.19     40.75 o 
   3   9   2      433.59      439.13     58.36 o 
   4   9   2      299.40      290.74     20.10 o 
  -7  10   2      139.87      168.59     10.39 o 
  -6  10   2      317.16      315.53     15.19 o 
  -5  10   2      116.69      126.92     15.61 o 
  -4  10   2      373.76      375.23     18.70 o 
  -3  10   2      894.50      868.71     21.72 o 
  -2  10   2      262.37      249.43      7.31 o 
  -1  10   2       50.56       48.61      2.83 o 
   0  10   2      355.85      345.77     11.44 o 
   1  10   2      407.09      426.21     15.42 o 
   2  10   2       28.59       26.84      3.38 o 
   3  10   2       22.30       26.16      4.40 o 
  -6  11   2      173.49      162.25     10.10 o 
  -5  11   2      327.59      333.05     12.69 o 
  -4  11   2      102.55      103.60     11.01 o 
  -3  11   2      298.94      289.00      9.35 o 
  -2  11   2      938.18      938.94     27.47 o 
  -1  11   2      290.05      297.64     12.28 o 
   0  11   2      124.04      120.55     11.25 o 
   1  11   2      584.28      621.88     33.68 o 
   2  11   2      552.36      599.55     24.48 o 
  -5  12   2       45.05       46.76      7.56 o 
  -4  12   2       51.17       44.20      4.51 o 
  -3  12   2      341.48      342.03     17.24 o 
  -2  12   2      102.91       93.90      7.78 o 
  -1  12   2        6.54        7.85      2.07 o 
   0  12   2      122.33      117.03      6.12 o 
   1  12   2      370.94      402.59     15.52 o 
  -1 -13   3      121.47      127.96      9.17 o 
   0 -13   3      459.74      484.24     14.02 o 
   1 -13   3       89.91       84.34      4.58 o 
   2 -13   3      159.04      164.81      8.45 o 
   3 -13   3      705.99      742.71     19.50 o 
   4 -13   3      582.74      633.02     20.44 o 
   5 -13   3       67.70       76.19      7.00 o 
  -2 -12   3      139.27      133.24      6.20 o 
  -1 -12   3      294.68      299.59      9.42 o 
   0 -12   3       75.76       78.02      4.10 o 
   1 -12   3        2.48        2.06      1.57 o 
   2 -12   3      206.09      201.16      7.09 o 
   3 -12   3       76.46       75.73      3.77 o 
   4 -12   3        0.31        5.15      4.53 o 
   5 -12   3       76.89       90.79      7.29 o 
   6 -12   3      101.44      106.18      8.06 o 
  -4 -11   3      269.84      299.41     20.69 o 
  -3 -11   3       58.15       56.55      4.50 o 
  -2 -11   3       84.75       98.57      4.94 o 
  -1 -11   3      484.64      465.10     11.11 o 
   0 -11   3     1205.24     1161.53     28.52 o 
   1 -11   3      405.18      377.53     11.04 o 
   2 -11   3      383.99      388.22     11.11 o 
   3 -11   3      691.60      691.95     17.65 o 
   4 -11   3      901.07      975.59     28.43 o 
   5 -11   3      300.42      296.95     14.07 o 
   6 -11   3       27.95       29.66      4.55 o 
   7 -11   3      195.72      221.46     26.93 o 
  -5 -10   3      369.33      391.92     25.37 o 
  -4 -10   3      140.25      132.99     13.08 o 
  -3 -10   3        6.85        4.79      2.06 o 
  -2 -10   3      157.79      160.03      6.37 o 
  -1 -10   3      780.74      782.34     16.99 o 
   0 -10   3      501.07      480.41     11.13 o 
   1 -10   3       25.72       28.45      2.40 o 
   2 -10   3      309.82      316.25      9.23 o 
   3 -10   3        1.03        2.71      1.35 o 
   4 -10   3       18.08       17.94      2.40 o 
   5 -10   3        0.07        1.95      2.33 o 
   6 -10   3        2.33        5.05      4.10 o 
   7 -10   3       15.21       22.54      4.11 o 
   8 -10   3        3.16        3.12      2.76 o 
  -5  -9   3       40.80       49.99      8.98 o 
  -4  -9   3      483.80      484.52     18.55 o 
  -3  -9   3      641.34      660.03     23.89 o 
  -2  -9   3      345.22      337.00      9.29 o 
  -1  -9   3      485.29      468.91     10.76 o 
   0  -9   3     1265.13     1288.97     26.41 o 
   1  -9   3      268.50      254.97      6.45 o 
   2  -9   3     1233.02     1217.45     28.98 o 
   3  -9   3     2792.38     2725.35     58.58 o 
   4  -9   3      979.89      939.76     29.59 o 
   5  -9   3      309.20      315.85     32.99 o 
   6  -9   3      355.61      374.47     18.35 o 
   7  -9   3      486.39      457.55     19.11 o 
   8  -9   3       46.81       52.46      8.78 o 
  -6  -8   3       62.93       67.51      5.33 o 
  -5  -8   3      255.56      264.67     11.72 o 
  -4  -8   3      478.60      487.82     18.55 o 
  -3  -8   3      322.07      312.86     11.14 o 
  -2  -8   3     1675.42     1569.29     31.56 o 
  -1  -8   3     1616.10     1667.17     33.46 o 
   0  -8   3      366.76      360.75      8.36 o 
   1  -8   3      147.14      145.19      4.11 o 
   2  -8   3      546.43      552.82     13.08 o 
   3  -8   3      175.08      168.80     10.99 o 
   4  -8   3       51.54       45.46      3.45 o 
   5  -8   3      159.37      151.08      6.89 o 
   6  -8   3      160.61      156.47      8.61 o 
   7  -8   3       42.60       49.81      5.10 o 
   8  -8   3       30.20       41.64      6.05 o 
  -7  -7   3      163.60      175.55     10.49 o 
  -6  -7   3      224.37      224.36     10.78 o 
  -5  -7   3      647.14      673.38     19.48 o 
  -4  -7   3     1875.67     1858.89     44.96 o 
  -3  -7   3      695.42      705.93     17.93 o 
  -2  -7   3      289.66      312.49      6.67 o 
  -1  -7   3      159.58      143.59      3.99 o 
   0  -7   3     2937.78     2901.91     56.89 o 
   1  -7   3     2211.22     2307.63     45.41 o 
   2  -7   3     1292.16     1259.75     24.11 o 
   3  -7   3     2655.74     2701.45     67.04 o 
   4  -7   3     1996.10     1941.89     77.94 o 
   5  -7   3      458.05      435.13     14.65 o 
   6  -7   3      369.21      380.28     13.51 o 
   7  -7   3      957.09      910.94     32.67 o 
   8  -7   3      217.44      209.50     10.84 o 
   9  -7   3       63.03       59.01      5.78 o 
  -7  -6   3        5.13        5.54      1.63 o 
  -6  -6   3      143.80      143.04      6.11 o 
  -5  -6   3      625.69      654.81     18.74 o 
  -4  -6   3     1232.45     1167.50     28.76 o 
  -3  -6   3      627.95      659.19     15.29 o 
  -2  -6   3     1481.77     1465.59     27.06 o 
  -1  -6   3     1158.07     1167.81     22.63 o 
   0  -6   3     1276.38     1344.01     24.37 o 
   1  -6   3      185.89      206.39      4.64 o 
   2  -6   3     1870.10     1966.93     37.04 o 
   3  -6   3       53.08       64.00      2.73 o 
   4  -6   3       15.52       16.49      1.82 o 
   5  -6   3      605.61      587.42     18.84 o 
   6  -6   3       18.54       16.13      1.74 o 
   7  -6   3        0.05        3.79      2.33 o 
   8  -6   3       82.31       90.61      6.45 o 
   9  -6   3        1.40        1.95      2.48 o 
  -8  -5   3      182.05      206.57      7.47 o 
  -7  -5   3      303.68      299.50      9.18 o 
  -6  -5   3      434.97      444.26     12.19 o 
  -5  -5   3      454.30      444.67     12.29 o 
  -4  -5   3     2583.71     2585.59     61.45 o 
  -3  -5   3      503.82      496.09     11.65 o 
  -2  -5   3     1053.06     1066.48     18.08 o 
  -1  -5   3     3889.20     4050.59     70.50 o 
   0  -5   3     8748.28     8865.14    196.12 o 
   1  -5   3     2196.22     2156.58     46.52 o 
   2  -5   3     1805.25     1773.08     33.04 o 
   3  -5   3     2195.55     2191.80     50.01 o 
   4  -5   3     2898.04     2919.28     67.81 o 
   5  -5   3      994.59     1034.45     29.54 o 
   6  -5   3      410.86      425.15     13.80 o 
   7  -5   3      888.90      870.74     26.46 o 
   8  -5   3      255.59      246.60     11.50 o 
   9  -5   3      185.34      178.12     22.06 o 
  -8  -4   3      270.02      270.36      8.63 o 
  -7  -4   3       87.86       86.53      4.15 o 
  -6  -4   3      112.77      108.64      3.96 o 
  -5  -4   3     1236.54     1226.14     30.30 o 
  -4  -4   3      824.06      814.55     18.33 o 
  -3  -4   3        2.83        4.21      0.92 o 
  -2  -4   3      812.13      840.22     16.00 o 
  -1  -4   3     3550.11     3846.60     77.59 o 
   0  -4   3     5230.03     5825.74     92.75 o 
   1  -4   3      371.37      426.79      7.05 o 
   2  -4   3     1678.16     1823.87     37.75 o 
   3  -4   3       36.28       24.27      1.59 o 
   4  -4   3       92.65      101.56      3.09 o 
   5  -4   3       38.08       42.02      1.99 o 
   6  -4   3        6.29        4.68      1.58 o 
   7  -4   3        0.04       -0.11      1.46 o 
   8  -4   3      150.96      151.13      6.93 o 
   9  -4   3       14.74       10.19      2.55 o 
  -8  -3   3      163.16      175.26     10.14 o 
  -7  -3   3      364.28      350.95     10.12 o 
  -6  -3   3      463.24      452.29     12.19 o 
  -5  -3   3      252.17      249.20      6.72 o 
  -4  -3   3     2247.37     2188.31     43.03 o 
  -3  -3   3     2914.86     2873.05     58.17 o 
  -2  -3   3     3099.22     3350.29     71.18 o 
  -1  -3   3     3295.65     3258.11     52.53 o 
   0  -3   3    12912.90    11682.41    178.64 o 
   1  -3   3     3010.21     3103.08     53.63 o 
   2  -3   3     4300.72     4470.29    108.49 o 
   3  -3   3     8245.71     8112.23    163.78 o 
   4  -3   3     3072.12     2872.09     58.60 o 
   5  -3   3     2022.10     1944.20     37.19 o 
   6  -3   3      468.25      453.60      9.65 o 
   7  -3   3     1598.73     1494.52     42.17 o 
   8  -3   3      470.54      421.20     14.12 o 
   9  -3   3       71.93       69.67      5.93 o 
  -9  -2   3      131.74      141.08     12.00 o 
  -8  -2   3      219.00      212.60      7.09 o 
  -7  -2   3      283.56      275.65      8.30 o 
  -6  -2   3      166.28      181.67      5.85 o 
  -5  -2   3      811.39      819.26     19.79 o 
  -4  -2   3      866.05      893.52     17.53 o 
  -3  -2   3      179.16      201.10      6.70 o 
  -2  -2   3     1688.37     1755.10     34.40 o 
  -1  -2   3     3907.87     4110.64     70.04 o 
   0  -2   3     1534.89     1680.68     29.75 o 
   1  -2   3       90.32       89.60      1.86 o 
   2  -2   3      157.81      209.31     11.76 o 
   3  -2   3       62.32       56.33      2.07 o 
   4  -2   3      426.29      438.63      9.83 o 
   5  -2   3      167.57      150.21      4.26 o 
   6  -2   3        3.31        5.05      0.94 o 
   7  -2   3        9.98        8.38      1.02 o 
   8  -2   3        0.22        0.61      2.16 o 
   9  -2   3        2.11        1.47      2.73 o 
  -9  -1   3        5.27        5.35      1.99 o 
  -8  -1   3      178.67      181.71      6.93 o 
  -7  -1   3      600.50      599.96     17.35 o 
  -6  -1   3      437.93      421.25     11.25 o 
  -5  -1   3      735.84      776.06     17.02 o 
  -4  -1   3     2701.51     2719.00     55.89 o 
  -3  -1   3     2057.39     1975.07     48.68 o 
  -2  -1   3     2272.53     2333.47     63.02 o 
  -1  -1   3     3262.83     3371.39     55.29 o 
   0  -1   3     6207.31     5981.40    103.41 o 
   1  -1   3     8574.90     7360.25    173.26 o 
   2  -1   3     2083.66     2012.18     52.57 o 
   3  -1   3    11598.60    10861.30    412.25 o 
   4  -1   3     2893.75     2806.83     74.90 o 
   5  -1   3     1897.24     1871.55     50.46 o 
   6  -1   3     1295.06     1270.79     30.90 o 
   7  -1   3     1197.60     1142.61     28.13 o 
   8  -1   3      151.47      164.01      6.65 o 
  -9   0   3      153.83      163.60      6.68 o 
  -8   0   3      315.65      311.40     10.24 o 
  -7   0   3      345.00      322.41     10.30 o 
  -6   0   3      459.32      485.75     14.10 o 
  -5   0   3      877.95      880.13     20.90 o 
  -4   0   3      495.01      469.43     11.62 o 
  -3   0   3       23.19       16.82      1.03 o 
  -2   0   3     2421.00     2702.45     91.38 o 
  -1   0   3     3945.11     4150.14     86.52 o 
   0   0   3     1420.81     1651.32     26.44 o 
   1   0   3      539.90      524.49     12.74 o 
   2   0   3      839.02      892.00     20.47 o 
   3   0   3       53.82       49.17      4.14 o 
   4   0   3      505.04      535.11     15.33 o 
   5   0   3      515.48      505.63     14.81 o 
   6   0   3       78.31       86.26      4.14 o 
   7   0   3        0.29       -0.66      1.78 o 
   8   0   3      258.36      270.78     13.86 o 
   9   0   3        0.64        0.78      2.73 o 
  -9   1   3       58.23       51.08      3.68 o 
  -8   1   3      293.68      274.96     12.11 o 
  -7   1   3      302.47      283.03      9.31 o 
  -6   1   3       55.52       44.91      2.93 o 
  -5   1   3      304.39      293.08      7.86 o 
  -4   1   3     4041.07     4103.08     86.87 o 
  -3   1   3     4087.55     4280.66     91.12 o 
  -2   1   3      668.59      685.16     12.91 o 
  -1   1   3     6773.45     7143.84    236.65 o 
   0   1   3     9664.43     9204.80    210.39 o 
   1   1   3     9806.05     9475.30    607.27 o 
   2   1   3     1995.93     2011.37     46.41 o 
   3   1   3     3993.51     4068.96    178.39 o 
   4   1   3     4856.93     4874.49    128.83 o 
   5   1   3     1187.00     1231.51     34.06 o 
   6   1   3      215.29      202.04     10.35 o 
   7   1   3     1014.20     1095.25     41.81 o 
   8   1   3      371.53      378.84     14.19 o 
  -9   2   3      502.49      467.39     26.53 o 
  -8   2   3     1132.72     1094.05     29.87 o 
  -7   2   3      269.67      265.93      8.92 o 
  -6   2   3       21.91       24.67      1.89 o 
  -5   2   3      430.87      416.87     10.16 o 
  -4   2   3      867.19      901.73     20.16 o 
  -3   2   3       27.30       26.13      1.48 o 
  -2   2   3      558.76      603.43     10.88 o 
  -1   2   3      945.41     1040.74     25.58 o 
   0   2   3     2859.00     3061.65     63.56 o 
   1   2   3        2.87        7.89      1.90 o 
   2   2   3      204.98      193.77     11.11 o 
   3   2   3       19.54       17.62      1.37 o 
   4   2   3       50.65       47.63      2.95 o 
   5   2   3       76.64       88.77     11.32 o 
   6   2   3      147.03      164.08      9.24 o 
   7   2   3       11.65        8.46      2.89 o 
   8   2   3      210.20      233.04     17.57 o 
  -9   3   3        0.86        0.21      2.24 o 
  -8   3   3       21.48       22.59      3.25 o 
  -7   3   3      335.67      337.81     10.75 o 
  -6   3   3      291.10      277.90      8.05 o 
  -5   3   3      777.30      811.75     19.66 o 
  -4   3   3     1676.18     1737.96     37.81 o 
  -3   3   3     2251.04     2323.09     45.32 o 
  -2   3   3     1068.07     1215.80     23.36 o 
  -1   3   3     3444.37     3602.72     97.65 o 
   0   3   3     9317.84     9252.56    305.92 o 
   1   3   3     3924.14     4033.27     89.18 o 
   2   3   3     4131.81     4208.71     90.35 o 
   3   3   3     4786.56     4838.06    117.49 o 
   4   3   3     1629.23     1638.41     51.65 o 
   5   3   3     1395.02     1402.43     44.97 o 
   6   3   3      236.54      239.57     12.14 o 
   7   3   3      545.22      598.74     25.39 o 
   8   3   3      242.40      265.44     19.52 o 
  -9   4   3      209.59      220.82     10.22 o 
  -8   4   3      435.65      447.03     17.15 o 
  -7   4   3      239.91      248.95     12.90 o 
  -6   4   3      186.16      192.24      7.34 o 
  -5   4   3     1146.73     1142.39     32.89 o 
  -4   4   3     1225.57     1220.10     27.58 o 
  -3   4   3       34.35       26.12      0.89 o 
  -2   4   3      368.19      339.81      7.34 o 
  -1   4   3      888.21      804.08     14.93 o 
   0   4   3      107.80       97.35      2.85 o 
   1   4   3       13.94       16.06      0.84 o 
   2   4   3       39.68       37.67      1.66 o 
   3   4   3      125.72      117.28      5.78 o 
   4   4   3      247.09      231.04      9.56 o 
   5   4   3        0.29        1.55      1.35 o 
   6   4   3        1.83        2.18      2.33 o 
   7   4   3       17.91       18.82      4.00 o 
  -9   5   3       38.00       39.43      5.07 o 
  -8   5   3      150.70      150.31      9.17 o 
  -7   5   3      831.15      833.45     27.23 o 
  -6   5   3      488.60      486.71     15.37 o 
  -5   5   3      411.01      404.06     12.90 o 
  -4   5   3     1270.29     1248.72     33.22 o 
  -3   5   3     1059.48     1009.35     19.86 o 
  -2   5   3      950.14      927.77     19.15 o 
  -1   5   3     2555.91     2539.54     45.10 o 
   0   5   3     4617.30     4708.18     89.15 o 
   1   5   3     4048.56     3924.14     78.55 o 
   2   5   3      987.92      977.62     26.15 o 
   3   5   3     5175.96     4874.72    148.69 o 
   4   5   3     1254.41     1212.63     39.88 o 
   5   5   3      335.11      331.69     24.20 o 
   6   5   3      124.60      119.00      8.42 o 
   7   5   3      519.83      557.43     34.74 o 
  -9   6   3      155.59      158.88     11.32 o 
  -8   6   3      241.91      249.05     14.83 o 
  -7   6   3      275.30      271.58     13.28 o 
  -6   6   3      347.99      369.13     12.42 o 
  -5   6   3      810.57      854.03     25.21 o 
  -4   6   3      428.61      437.92     12.01 o 
  -3   6   3        4.00        4.24      1.22 o 
  -2   6   3      201.40      187.91      4.98 o 
  -1   6   3     1417.54     1372.09     27.91 o 
   0   6   3      173.62      167.46      4.60 o 
   1   6   3      221.38      228.58      5.94 o 
   2   6   3      135.86      119.33      6.31 o 
   3   6   3      262.58      239.41     13.39 o 
   4   6   3        4.19        4.36      2.24 o 
   5   6   3      325.80      313.62     15.58 o 
   6   6   3        0.24        1.34      2.44 o 
  -8   7   3      297.70      288.62     14.85 o 
  -7   7   3      502.08      498.12     14.54 o 
  -6   7   3      129.55      131.84      6.27 o 
  -5   7   3      210.87      203.15      8.05 o 
  -4   7   3     1503.50     1499.77     36.28 o 
  -3   7   3     2310.60     2319.02     48.55 o 
  -2   7   3      397.56      401.76     10.45 o 
  -1   7   3     1780.83     1690.73     34.11 o 
   0   7   3     2849.50     2717.58     54.29 o 
   1   7   3     3703.06     3499.70     90.15 o 
   2   7   3      613.01      589.55     22.99 o 
   3   7   3      752.82      766.71     62.46 o 
   4   7   3      647.41      668.79     36.89 o 
   5   7   3      308.16      324.79     22.64 o 
   6   7   3       73.79       73.67      7.16 o 
  -8   8   3      412.85      420.59     16.06 o 
  -7   8   3      126.01      123.90      6.42 o 
  -6   8   3       13.69       18.83      2.74 o 
  -5   8   3      180.51      177.30      7.55 o 
  -4   8   3      420.01      405.09     11.69 o 
  -3   8   3       25.63       27.32      1.89 o 
  -2   8   3      108.01      116.99      4.16 o 
  -1   8   3      100.38      108.13      3.75 o 
   0   8   3      611.59      575.36     20.06 o 
   1   8   3        4.12        2.31      1.48 o 
   2   8   3      273.72      276.30     10.84 o 
   3   8   3        5.99        6.27      2.53 o 
   4   8   3       18.26       15.66      4.49 o 
   5   8   3       37.71       30.79      4.88 o 
  -7   9   3      339.07      322.06     12.11 o 
  -6   9   3      223.78      227.99     11.89 o 
  -5   9   3      306.22      313.35     11.39 o 
  -4   9   3      703.00      700.29     18.63 o 
  -3   9   3      828.58      836.82     20.19 o 
  -2   9   3      673.52      677.38     17.23 o 
  -1   9   3     1406.80     1337.68     29.47 o 
   0   9   3     2338.37     2259.76     55.00 o 
   1   9   3      840.95      841.92     29.13 o 
   2   9   3      446.63      477.52     16.75 o 
   3   9   3      727.48      741.20     66.17 o 
   4   9   3      503.04      528.71     47.62 o 
  -7  10   3       56.01       61.42      4.99 o 
  -6  10   3       52.48       54.35      5.85 o 
  -5  10   3      184.74      184.09     12.27 o 
  -4  10   3      222.05      228.87      8.66 o 
  -3  10   3       26.49       29.87      2.29 o 
  -2  10   3       93.01       89.49      3.94 o 
  -1  10   3      190.61      175.50      6.90 o 
   0  10   3      109.76      100.53      4.98 o 
   1  10   3       21.03       23.10      3.21 o 
   2  10   3        4.96        5.72      2.43 o 
   3  10   3       15.08       14.74      3.90 o 
  -6  11   3      152.84      158.96      8.39 o 
  -5  11   3       75.10       74.37      8.88 o 
  -4  11   3      667.57      659.96     42.94 o 
  -3  11   3      442.68      444.58     11.59 o 
  -2  11   3      277.01      270.01     11.91 o 
  -1  11   3      399.10      418.60     17.24 o 
   0  11   3      927.54      932.32     58.09 o 
   1  11   3      491.15      512.47     22.52 o 
   2  11   3      200.59      222.70     34.35 o 
  -4  12   3      151.96      152.76     12.18 o 
  -3  12   3        0.20        1.62      2.27 o 
  -2  12   3       19.39       18.96      2.66 o 
  -1  12   3      194.51      196.18      8.41 o 
   0  12   3       27.42       21.05      4.11 o 
  -1 -13   4      191.14      186.13      7.45 o 
   0 -13   4      181.42      185.01      8.16 o 
   1 -13   4      675.84      684.13     21.13 o 
   2 -13   4      959.03     1010.65     25.62 o 
   3 -13   4      172.00      184.49      8.29 o 
   4 -13   4       68.56       71.00      4.93 o 
   5 -13   4      297.29      291.66     24.20 o 
  -3 -12   4      121.96      136.12      7.67 o 
  -2 -12   4       21.00       16.49      2.96 o 
  -1 -12   4       50.36       52.21      3.66 o 
   0 -12   4       27.89       33.46      2.87 o 
   1 -12   4       84.66       91.42      4.49 o 
   2 -12   4       18.67       24.14      4.26 o 
   3 -12   4      210.54      204.33      6.82 o 
   4 -12   4       38.38       40.94      4.87 o 
   5 -12   4        1.24        0.95      2.61 o 
   6 -12   4      140.24      157.08      9.75 o 
  -4 -11   4       84.62      108.60      6.75 o 
  -3 -11   4      152.33      158.14      6.93 o 
  -2 -11   4      784.38      825.93     29.29 o 
  -1 -11   4      876.34      857.94     23.55 o 
   0 -11   4      274.26      273.99      9.20 o 
   1 -11   4      615.92      626.46     16.45 o 
   2 -11   4     1221.43     1266.68     30.68 o 
   3 -11   4      561.98      547.29     14.34 o 
   4 -11   4        4.79        4.11      1.99 o 
   5 -11   4      378.32      377.87     16.69 o 
   6 -11   4      542.05      544.76     22.41 o 
   7 -11   4       98.51       99.46     11.13 o 
  -5 -10   4        3.33        1.33      3.12 o 
  -4 -10   4        0.16        1.56      1.66 o 
  -3 -10   4      242.72      249.28      9.10 o 
  -2 -10   4      182.08      171.46      6.86 o 
  -1 -10   4        5.06        8.65      1.37 o 
   0 -10   4        0.17        5.36      3.10 o 
   1 -10   4       24.42       18.82      1.98 o 
   2 -10   4       62.90       64.12      3.29 o 
   3 -10   4      296.84      296.78      7.94 o 
   4 -10   4      110.83      111.09      7.11 o 
   5 -10   4       28.06       38.83      4.39 o 
   6 -10   4       75.16       86.65      6.72 o 
   7 -10   4      184.73      198.56     11.13 o 
  -5  -9   4      466.55      495.53     19.39 o 
  -4  -9   4      264.36      249.33     11.23 o 
  -3  -9   4      370.53      366.48     14.61 o 
  -2  -9   4     1079.17     1055.27     21.94 o 
  -1  -9   4      985.38     1008.12     21.03 o 
   0  -9   4     1295.35     1253.21     25.62 o 
   1  -9   4     1886.94     1765.57     41.16 o 
   2  -9   4     1165.16     1142.56     25.67 o 
   3  -9   4      376.16      402.19     15.81 o 
   4  -9   4      557.81      552.58     18.57 o 
   5  -9   4      497.34      495.49     19.49 o 
   6  -9   4      423.94      409.29     17.05 o 
   7  -9   4      191.91      193.29     10.39 o 
   8  -9   4      166.18      168.65     20.10 o 
  -6  -8   4      127.14      132.25      6.60 o 
  -5  -8   4       91.84       87.74      4.69 o 
  -4  -8   4      186.44      175.10      6.85 o 
  -3  -8   4      278.03      283.81     12.45 o 
  -2  -8   4      145.57      143.07      3.88 o 
  -1  -8   4      818.70      804.41     16.91 o 
   0  -8   4      128.35      121.93      3.64 o 
   1  -8   4       56.85       57.15      2.23 o 
   2  -8   4      305.49      281.43      7.36 o 
   3  -8   4      402.86      405.49     11.48 o 
   4  -8   4        1.00        0.98      1.26 o 
   5  -8   4       29.24       32.50      3.00 o 
   6  -8   4      216.50      232.09     11.05 o 
   7  -8   4      146.22      154.94      8.78 o 
   8  -8   4       14.50       18.12      3.56 o 
  -7  -7   4      157.97      161.16      6.37 o 
  -6  -7   4      488.03      509.42     14.08 o 
  -5  -7   4      401.23      426.84     13.34 o 
  -4  -7   4      176.58      186.07      6.94 o 
  -3  -7   4       22.90       20.95      2.48 o 
  -2  -7   4     3532.26     3452.91     60.74 o 
  -1  -7   4     2979.99     3025.35     53.43 o 
   0  -7   4     1653.62     1685.63     30.37 o 
   1  -7   4     1809.99     1742.76     33.01 o 
   2  -7   4     4636.20     4520.14     95.11 o 
   3  -7   4      966.46      974.62     32.08 o 
   4  -7   4      380.69      367.93     13.11 o 
   5  -7   4     1520.14     1531.72     45.97 o 
   6  -7   4      769.91      778.93     24.80 o 
   7  -7   4      123.78      113.95     11.91 o 
   8  -7   4       89.99       84.06      6.33 o 
  -7  -6   4      199.29      203.89      7.22 o 
  -6  -6   4      580.28      548.65     14.86 o 
  -5  -6   4      262.73      271.99      8.17 o 
  -4  -6   4       88.47       81.07      3.67 o 
  -3  -6   4       73.76       70.02      2.94 o 
  -2  -6   4      324.37      337.47      9.31 o 
  -1  -6   4        1.01        1.56      0.71 o 
   0  -6   4      328.34      300.75      5.94 o 
   1  -6   4       21.56       22.52      1.03 o 
   2  -6   4      404.16      384.74      8.30 o 
   3  -6   4     1778.45     1854.27     49.06 o 
   4  -6   4       43.22       44.69      2.91 o 
   5  -6   4        2.04        6.02      3.63 o 
   6  -6   4      202.49      216.45      8.20 o 
   7  -6   4      261.46      258.15     11.61 o 
   8  -6   4       66.55       69.32      6.05 o 
   9  -6   4       30.34       35.04      4.55 o 
  -8  -5   4      281.23      284.31      9.25 o 
  -7  -5   4      142.85      143.05      5.63 o 
  -6  -5   4      709.63      714.51     18.40 o 
  -5  -5   4      263.32      251.64      7.11 o 
  -4  -5   4     1004.50     1023.69     22.95 o 
  -3  -5   4     1338.41     1379.36     28.72 o 
  -2  -5   4     4738.72     4780.81     87.63 o 
  -1  -5   4     3109.27     3136.97     58.63 o 
   0  -5   4     1285.40     1202.98     19.73 o 
   1  -5   4     2181.02     2124.67     35.29 o 
   2  -5   4     3822.94     3803.83     67.24 o 
   3  -5   4     3349.97     3562.19     73.09 o 
   4  -5   4      553.13      568.85     14.39 o 
   5  -5   4     1160.49     1140.63     29.81 o 
   6  -5   4     1330.39     1275.18     36.37 o 
   7  -5   4      404.19      391.30     13.31 o 
   8  -5   4      270.17      270.95     10.59 o 
   9  -5   4       68.79       75.31      9.37 o 
  -8  -4   4        3.90        4.77      1.72 o 
  -7  -4   4      290.18      288.26      9.02 o 
  -6  -4   4      278.15      285.60      7.92 o 
  -5  -4   4       12.25        9.63      1.32 o 
  -4  -4   4        6.26       11.50      1.23 o 
  -3  -4   4     2081.80     2150.82     40.59 o 
  -2  -4   4     1014.12     1127.17     19.96 o 
  -1  -4   4       19.74       29.53      1.08 o 
   0  -4   4       71.45       78.39      2.10 o 
   1  -4   4      786.57      890.25     13.98 o 
   2  -4   4      190.35      211.36      5.18 o 
   3  -4   4     1280.44     1274.77     30.27 o 
   4  -4   4      237.08      215.93      4.91 o 
   5  -4   4      110.12      102.30      4.76 o 
   6  -4   4      397.43      397.46     19.25 o 
   7  -4   4       44.62       46.44      3.55 o 
   8  -4   4        6.87        4.61      2.10 o 
   9  -4   4      127.69      146.61      9.24 o 
  -8  -3   4      277.77      274.80     10.49 o 
  -7  -3   4       33.94       33.13      2.21 o 
  -6  -3   4      841.58      881.98     20.49 o 
  -5  -3   4     2509.75     2514.33     54.33 o 
  -4  -3   4     1670.69     1686.81     34.64 o 
  -3  -3   4     2431.22     2521.30     46.59 o 
  -2  -3   4     5109.79     5138.13     82.18 o 
  -1  -3   4     5220.57     5219.60     89.03 o 
   0  -3   4     2630.99     2669.50     43.36 o 
   1  -3   4     6106.22     6234.39    113.14 o 
   2  -3   4     5725.54     5751.80    131.81 o 
   3  -3   4     1440.72     1396.53     28.61 o 
   4  -3   4     1221.74     1215.89     25.52 o 
   5  -3   4     2191.00     2195.37     45.40 o 
   6  -3   4     1887.94     1798.19     49.46 o 
   7  -3   4       65.35       57.62      3.78 o 
   8  -3   4      112.17      104.92      7.16 o 
   9  -3   4      194.51      189.89     10.90 o 
  -9  -2   4      102.50      103.53      5.32 o 
  -8  -2   4        0.49        1.43      1.62 o 
  -7  -2   4       31.20       32.38      4.05 o 
  -6  -2   4      196.71      194.24      7.20 o 
  -5  -2   4      169.28      150.32      5.92 o 
  -4  -2   4      176.99      192.73      5.38 o 
  -3  -2   4      786.21      840.82     22.69 o 
  -2  -2   4     1576.86     1684.36     30.79 o 
  -1  -2   4     2087.21     2207.08     35.74 o 
   0  -2   4       43.49       32.05      1.72 o 
   1  -2   4        5.64       14.39      0.91 o 
   2  -2   4      724.55      777.52     18.46 o 
   3  -2   4     1189.36     1173.11     26.88 o 
   4  -2   4      480.34      458.98     11.35 o 
   5  -2   4      181.34      191.07      5.10 o 
   6  -2   4       67.83       64.95      2.62 o 
   7  -2   4      354.41      341.62     15.59 o 
   8  -2   4       59.87       55.66      5.38 o 
   9  -2   4       33.41       29.28      4.42 o 
  -9  -1   4      166.11      177.21      7.38 o 
  -8  -1   4      261.48      249.75      8.92 o 
  -7  -1   4      342.26      324.84     10.73 o 
  -6  -1   4      853.12      831.67     23.12 o 
  -5  -1   4     1920.03     1828.21     47.72 o 
  -4  -1   4     2020.60     2007.60     48.12 o 
  -3  -1   4      968.99      909.39     25.57 o 
  -2  -1   4     8879.90     8705.30    218.27 o 
  -1  -1   4     8565.07     8237.49    170.52 o 
   0  -1   4     7919.37     7661.91    149.57 o 
   1  -1   4     6892.15     6396.53    120.81 o 
   2  -1   4     8276.67     7711.90    179.58 o 
   3  -1   4     4419.61     4358.36     97.22 o 
   4  -1   4     2441.57     2551.07     57.50 o 
   5  -1   4     1082.32     1062.09     24.88 o 
   6  -1   4     1002.59      972.89     27.96 o 
   7  -1   4      208.02      206.95      8.69 o 
   8  -1   4      196.78      184.56     10.60 o 
   9  -1   4       99.59      107.49      7.99 o 
  -9   0   4       46.78       50.40      3.71 o 
  -8   0   4       14.42       14.49      2.20 o 
  -7   0   4      105.46      101.40      4.87 o 
  -6   0   4      238.59      226.10      7.94 o 
  -5   0   4       36.86       39.21      2.65 o 
  -4   0   4      244.97      253.24      6.54 o 
  -3   0   4      269.27      315.87     10.86 o 
  -2   0   4       36.79       41.38      2.33 o 
  -1   0   4     1039.80     1154.83     25.21 o 
   0   0   4     1901.65     2135.39     34.23 o 
   1   0   4       14.36       12.65      1.10 o 
   2   0   4     3137.99     3444.23     78.87 o 
   3   0   4      559.31      529.99     12.69 o 
   4   0   4       12.19       10.27      1.11 o 
   5   0   4        7.47        7.28      1.11 o 
   6   0   4      403.98      394.21     17.09 o 
   7   0   4      130.95      151.25      8.94 o 
   8   0   4      104.65      109.51      6.20 o 
  -9   1   4      194.02      201.78     17.75 o 
  -8   1   4      135.24      127.06      8.97 o 
  -7   1   4      121.29      119.49      5.25 o 
  -6   1   4     1796.84     1835.16     47.86 o 
  -5   1   4     1564.08     1559.82     36.24 o 
  -4   1   4     1767.71     1813.24     39.46 o 
  -3   1   4     1451.89     1553.76     31.43 o 
  -2   1   4     9749.17     9955.40    241.48 o 
  -1   1   4    10293.18     9804.37    274.60 o 
   0   1   4     1996.02     2060.51     33.99 o 
   1   1   4     5412.95     5488.85    114.38 o 
   2   1   4     9708.89     9602.08    340.77 o 
   3   1   4     2507.05     2427.22     48.93 o 
   4   1   4      737.83      733.88     17.40 o 
   5   1   4     1440.10     1441.52     52.71 o 
   6   1   4     1650.45     1693.41     61.96 o 
   7   1   4      316.31      334.65     15.86 o 
   8   1   4      464.01      499.91     32.79 o 
  -9   2   4       56.12       52.52      9.53 o 
  -8   2   4       68.08       50.88      3.80 o 
  -7   2   4       18.72       19.48      2.32 o 
  -6   2   4      299.67      309.17      9.96 o 
  -5   2   4      109.60      110.86      4.04 o 
  -4   2   4      146.10      150.47      4.74 o 
  -3   2   4      742.22      787.13     18.21 o 
  -2   2   4      264.49      260.22      5.70 o 
  -1   2   4        0.34        2.66      0.68 o 
   0   2   4     2904.10     3278.99     67.72 o 
   1   2   4       34.48       30.20      2.20 o 
   2   2   4      299.69      267.71      7.42 o 
   3   2   4     1317.33     1252.81     35.93 o 
   4   2   4      899.30      916.66     30.08 o 
   5   2   4        0.89        0.27      1.78 o 
   6   2   4      694.45      737.69     29.53 o 
   7   2   4       30.21       28.16      4.27 o 
   8   2   4        4.69        2.21      2.44 o 
  -9   3   4      103.19       99.42      6.47 o 
  -8   3   4      381.11      373.24     12.10 o 
  -7   3   4      193.30      191.29      7.25 o 
  -6   3   4      737.77      763.70     19.03 o 
  -5   3   4     2102.54     2173.91     50.10 o 
  -4   3   4     1687.49     1706.25     33.85 o 
  -3   3   4     3637.70     3820.32     59.45 o 
  -2   3   4     4289.91     4335.56     73.89 o 
  -1   3   4     7339.85     7754.38    177.98 o 
   0   3   4     4414.00     4685.93     78.68 o 
   1   3   4     2865.66     2973.13     84.81 o 
   2   3   4     3282.23     3230.11     81.41 o 
   3   3   4     2108.60     2057.75     64.14 o 
   4   3   4      680.15      658.78     22.59 o 
   5   3   4      937.51      935.12     31.27 o 
   6   3   4     1580.39     1637.61     60.86 o 
   7   3   4      150.83      172.54     10.60 o 
  -9   4   4       46.61       51.71      4.68 o 
  -8   4   4        1.95        0.78      4.68 o 
  -7   4   4       98.31       97.27      6.10 o 
  -6   4   4       71.26       70.95      4.11 o 
  -5   4   4       25.18       31.52      2.78 o 
  -4   4   4       34.96       38.55      2.23 o 
  -3   4   4      228.28      249.07      5.77 o 
  -2   4   4        0.25        0.36      0.63 o 
  -1   4   4      319.14      300.69      6.35 o 
   0   4   4      237.57      256.58      5.29 o 
   1   4   4        7.56       11.19      1.44 o 
   2   4   4      778.52      745.03     20.36 o 
   3   4   4      123.89      113.24      5.71 o 
   4   4   4      754.09      751.16     26.11 o 
   5   4   4       10.27       11.92      2.28 o 
   6   4   4       90.12       97.26      7.44 o 
   7   4   4      177.14      172.83     10.76 o 
  -9   5   4      253.53      263.72     12.10 o 
  -8   5   4      166.37      178.29      9.00 o 
  -7   5   4      139.00      148.52     13.47 o 
  -6   5   4      313.97      327.11     12.42 o 
  -5   5   4     1562.08     1574.92     44.23 o 
  -4   5   4      804.98      808.23     20.43 o 
  -3   5   4     1761.65     1871.27     39.36 o 
  -2   5   4     5459.53     5497.54     96.94 o 
  -1   5   4     4691.42     4753.95     83.41 o 
   0   5   4     2020.43     2004.31     38.17 o 
   1   5   4     3882.07     3814.54     83.99 o 
   2   5   4     2331.90     2156.85     67.71 o 
   3   5   4      663.66      640.96     22.47 o 
   4   5   4      520.77      512.54     21.88 o 
   5   5   4      550.43      533.87     23.29 o 
   6   5   4      412.68      409.25     19.17 o 
  -9   6   4      108.50      134.67     10.54 o 
  -8   6   4       10.40       13.22      3.00 o 
  -7   6   4       76.78       82.88      7.24 o 
  -6   6   4      119.48      120.79      5.93 o 
  -5   6   4        1.01        2.87      1.64 o 
  -4   6   4       51.12       57.81      4.25 o 
  -3   6   4      133.30      120.88      3.65 o 
  -2   6   4       28.65       32.27      2.69 o 
  -1   6   4      499.23      496.21     10.10 o 
   0   6   4      529.29      541.29     11.99 o 
   1   6   4      364.75      339.66      9.12 o 
   2   6   4      389.45      389.59     31.28 o 
   3   6   4      764.06      767.99     43.72 o 
   4   6   4       97.42       92.35      6.94 o 
   5   6   4       14.55       15.22      3.66 o 
   6   6   4      169.02      163.45     10.62 o 
  -8   7   4       85.66       75.39      6.64 o 
  -7   7   4       68.43       67.08      3.94 o 
  -6   7   4      437.82      433.28     12.44 o 
  -5   7   4     1354.17     1342.96     32.43 o 
  -4   7   4      882.66      856.25     19.21 o 
  -3   7   4      649.87      650.38     13.59 o 
  -2   7   4     2739.70     2650.56     49.57 o 
  -1   7   4     4733.40     4709.49     99.74 o 
   0   7   4      730.85      693.55     20.07 o 
   1   7   4      391.01      406.59     10.91 o 
   2   7   4     1579.03     1551.46    132.53 o 
   3   7   4      691.92      685.26     74.95 o 
   4   7   4      195.84      186.74     10.95 o 
   5   7   4      191.02      185.01     11.39 o 
  -8   8   4        6.24        7.22      3.04 o 
  -7   8   4        1.92        5.10      2.35 o 
  -6   8   4       97.76       95.70      5.47 o 
  -5   8   4       52.24       55.03      3.44 o 
  -4   8   4       51.60       52.86      2.25 o 
  -3   8   4       20.74       20.99      1.71 o 
  -2   8   4       96.49       81.25      4.11 o 
  -1   8   4       52.70       37.52      2.52 o 
   0   8   4      194.00      216.91      7.09 o 
   1   8   4       48.58       53.38      3.21 o 
   2   8   4      105.14      116.58     10.34 o 
   3   8   4      286.66      279.87     30.06 o 
   4   8   4      196.08      198.32     24.59 o 
  -7   9   4      122.43      117.34      6.72 o 
  -6   9   4      301.76      304.46      9.84 o 
  -5   9   4      754.81      784.97     18.33 o 
  -4   9   4      753.02      758.82     15.80 o 
  -3   9   4     1309.86     1302.18     28.71 o 
  -2   9   4     1408.53     1364.57     33.67 o 
  -1   9   4     1023.07      986.78     34.26 o 
   0   9   4      455.99      454.31     12.48 o 
   1   9   4      417.61      457.18     19.80 o 
   2   9   4      738.65      767.16     64.99 o 
   3   9   4      295.34      309.73     40.60 o 
   4   9   4       95.92      115.19     13.27 o 
  -6  10   4       16.88       23.48      3.50 o 
  -5  10   4        3.16        4.77      1.61 o 
  -4  10   4       13.68       19.75      2.50 o 
  -3  10   4      154.30      150.14      5.37 o 
  -2  10   4       52.86       43.97      3.31 o 
  -1  10   4       63.46       70.21      4.21 o 
   0  10   4       84.75       89.56      4.65 o 
   1  10   4        4.59        5.70      2.29 o 
   2  10   4       50.00       59.81      7.75 o 
  -5  11   4      676.01      674.27     26.62 o 
  -4  11   4      310.82      327.65     14.54 o 
  -3  11   4      281.74      288.62      9.97 o 
  -2  11   4      857.21      862.54     23.76 o 
  -1  11   4      877.67      854.63     41.92 o 
   0  11   4      322.76      323.99     15.72 o 
   1  11   4      506.89      544.06     29.88 o 
  -1 -13   5      429.96      439.10     14.13 o 
   0 -13   5      498.41      500.47     15.71 o 
   1 -13   5      281.19      283.44     12.28 o 
   2 -13   5        7.42        6.67      2.03 o 
   3 -13   5      147.52      146.08      7.02 o 
   4 -13   5      190.75      188.63      8.37 o 
  -2 -12   5      104.52      117.16      7.11 o 
  -1 -12   5        9.26       13.12      2.28 o 
   0 -12   5        0.68        0.67      1.43 o 
   1 -12   5      135.50      137.21      5.59 o 
   2 -12   5       41.67       42.83      4.06 o 
   3 -12   5        0.43        1.72      1.82 o 
   4 -12   5      209.54      216.10      8.92 o 
   5 -12   5      262.61      280.60     13.79 o 
   6 -12   5      109.62      113.95     24.20 o 
  -4 -11   5      245.53      271.50     12.45 o 
  -3 -11   5      932.82      950.44     31.03 o 
  -2 -11   5      244.80      244.59      9.04 o 
  -1 -11   5      334.01      330.16     12.35 o 
   0 -11   5      867.57      864.53     31.16 o 
   1 -11   5      795.51      787.91     20.04 o 
   2 -11   5        2.31        2.82      1.43 o 
   3 -11   5      449.13      460.81     14.91 o 
   4 -11   5      779.71      770.18     28.87 o 
   5 -11   5      267.81      260.51     12.75 o 
   6 -11   5       78.57       77.39      9.76 o 
   7 -11   5      163.73      159.12      9.94 o 
  -5 -10   5        6.50        7.45      2.29 o 
  -4 -10   5       63.00       56.81      6.44 o 
  -3 -10   5       35.46       51.02      8.62 o 
  -2 -10   5      266.49      285.37      8.29 o 
  -1 -10   5       53.72       60.03      2.69 o 
   0 -10   5        7.11       12.00      4.65 o 
   1 -10   5      570.40      563.30     14.74 o 
   2 -10   5      760.18      755.31     18.92 o 
   3 -10   5       42.77       39.62      2.92 o 
   4 -10   5      260.94      267.44     12.38 o 
   5 -10   5      493.82      488.23     19.77 o 
   6 -10   5      276.97      286.86     13.60 o 
   7 -10   5       39.53       49.16      5.33 o 
  -5  -9   5      171.56      176.93      7.74 o 
  -4  -9   5      349.30      362.35     11.87 o 
  -3  -9   5      955.58      996.84     23.98 o 
  -2  -9   5      722.70      705.42     14.75 o 
  -1  -9   5      748.15      743.99     16.35 o 
   0  -9   5      253.85      281.26      7.69 o 
   1  -9   5     1180.70     1211.91     28.90 o 
   2  -9   5      398.28      427.38     10.73 o 
   3  -9   5      567.36      586.79     16.81 o 
   4  -9   5     1115.88     1084.49     37.94 o 
   5  -9   5      575.82      544.75     21.17 o 
   6  -9   5      230.97      226.67     12.49 o 
   7  -9   5      297.48      273.77     12.94 o 
   8  -9   5       70.85       59.50      6.44 o 
  -6  -8   5        5.45        3.91      1.58 o 
  -5  -8   5        6.58        5.16      1.54 o 
  -4  -8   5        0.08       -0.68      1.01 o 
  -3  -8   5      326.18      337.09     10.64 o 
  -2  -8   5       12.31       16.22      1.60 o 
  -1  -8   5       56.09       64.91      2.34 o 
   0  -8   5      433.11      420.72      8.54 o 
   1  -8   5      668.09      657.64     14.59 o 
   2  -8   5      662.92      619.57     14.57 o 
   3  -8   5       89.99       88.37      4.28 o 
   4  -8   5      863.07      824.69     25.89 o 
   5  -8   5      725.33      716.56     26.22 o 
   6  -8   5      411.34      416.54     17.05 o 
   7  -8   5      107.84      113.46      7.32 o 
   8  -8   5      408.32      404.52     17.23 o 
  -7  -7   5      189.12      215.61     10.01 o 
  -6  -7   5       73.24       78.97      4.14 o 
  -5  -7   5      103.67      117.09      4.81 o 
  -4  -7   5     1232.83     1272.40     30.47 o 
  -3  -7   5     3172.61     3084.59     65.46 o 
  -2  -7   5      271.97      303.32      6.56 o 
  -1  -7   5     1393.99     1342.97     24.40 o 
   0  -7   5     2305.71     2332.92     37.79 o 
   1  -7   5     1458.20     1465.68     28.08 o 
   2  -7   5      209.74      195.84      5.65 o 
   3  -7   5     1326.58     1399.13     34.57 o 
   4  -7   5     1033.48     1009.19     30.65 o 
   5  -7   5      699.84      691.30     22.13 o 
   6  -7   5       35.78       39.95      3.14 o 
   7  -7   5      278.45      267.03     12.17 o 
   8  -7   5      240.31      220.34     18.54 o 
  -7  -6   5       53.38       45.71      3.66 o 
  -6  -6   5       36.32       41.83      3.01 o 
  -5  -6   5      161.60      172.46      6.09 o 
  -4  -6   5      194.47      186.82      5.75 o 
  -3  -6   5      317.74      333.98     10.33 o 
  -2  -6   5     1173.44     1154.44     21.41 o 
  -1  -6   5       50.23       52.46      1.75 o 
   0  -6   5      354.58      323.18      5.95 o 
   1  -6   5     1505.43     1517.21     26.31 o 
   2  -6   5      819.40      832.68     16.88 o 
   3  -6   5        9.01        7.23      0.96 o 
   4  -6   5      697.02      713.59     19.30 o 
   5  -6   5     1387.36     1417.41     36.57 o 
   6  -6   5      689.89      668.85     18.74 o 
   7  -6   5      285.41      296.94     10.85 o 
   8  -6   5      343.64      373.10     13.31 o 
  -8  -5   5       22.08       23.08      2.70 o 
  -7  -5   5      142.07      154.49      6.07 o 
  -6  -5   5      371.13      366.02     10.72 o 
  -5  -5   5      827.03      823.06     19.15 o 
  -4  -5   5      704.76      718.25     16.74 o 
  -3  -5   5     3661.81     3607.26     80.57 o 
  -2  -5   5      979.09      963.60     17.42 o 
  -1  -5   5     1369.58     1385.86     24.29 o 
   0  -5   5     2661.07     2556.03     43.49 o 
   1  -5   5     6769.67     7088.94    119.05 o 
   2  -5   5      115.31      113.77      2.78 o 
   3  -5   5     1469.39     1503.65     35.58 o 
   4  -5   5     1952.07     1944.05     49.06 o 
   5  -5   5      920.29      893.82     23.82 o 
   6  -5   5      209.99      193.29      7.64 o 
   7  -5   5       91.62       84.35      4.82 o 
   8  -5   5      217.29      204.92      8.55 o 
  -8  -4   5       98.27       87.04      5.07 o 
  -7  -4   5       24.86       29.06      2.68 o 
  -6  -4   5       30.70       29.88      2.51 o 
  -5  -4   5        0.65        0.97      1.15 o 
  -4  -4   5      132.98      142.93      4.56 o 
  -3  -4   5      219.24      233.40      5.92 o 
  -2  -4   5     1805.34     1797.60     31.40 o 
  -1  -4   5     2278.42     2532.75     45.00 o 
   0  -4   5      242.36      245.76      4.73 o 
   1  -4   5     1834.54     1794.82     28.33 o 
   2  -4   5     1759.87     1840.90     38.36 o 
   3  -4   5      622.68      612.06     13.65 o 
   4  -4   5      543.81      550.24     15.00 o 
   5  -4   5      766.74      726.47     21.30 o 
   6  -4   5      528.98      491.23     15.44 o 
   7  -4   5      347.08      325.78     11.49 o 
   8  -4   5      334.68      340.19     16.15 o 
   9  -4   5      139.77      176.05     15.22 o 
  -8  -3   5      178.10      182.45     11.91 o 
  -7  -3   5     1001.73     1013.91     28.23 o 
  -6  -3   5      631.00      631.92     17.05 o 
  -5  -3   5      821.08      823.93     21.04 o 
  -4  -3   5     1163.09     1112.88     27.32 o 
  -3  -3   5     3039.61     3079.69     61.30 o 
  -2  -3   5     1171.98     1116.60     21.80 o 
  -1  -3   5     4477.88     4738.73     78.78 o 
   0  -3   5     1545.53     1561.35     25.48 o 
   1  -3   5     3069.45     3149.56     51.51 o 
   2  -3   5     2085.16     2117.60     40.35 o 
   3  -3   5     2117.64     2231.47     42.07 o 
   4  -3   5     3599.38     3518.38     82.71 o 
   5  -3   5      185.46      155.05      8.58 o 
   6  -3   5      198.68      185.58      7.29 o 
   7  -3   5      212.50      215.41     11.32 o 
   8  -3   5      126.34      112.93      7.83 o 
  -8  -2   5      139.62      137.18      6.46 o 
  -7  -2   5       22.94       20.62      2.56 o 
  -6  -2   5        6.76        5.66      1.77 o 
  -5  -2   5       17.35       17.81      1.74 o 
  -4  -2   5      105.35      113.29      3.86 o 
  -3  -2   5     1637.82     1764.51     39.83 o 
  -2  -2   5      825.82      844.96     15.44 o 
  -1  -2   5      535.06      559.15     10.16 o 
   0  -2   5     1021.21     1136.02     19.87 o 
   1  -2   5     3587.68     3677.02     76.94 o 
   2  -2   5     2038.00     1918.79     44.59 o 
   3  -2   5      131.98      179.62      4.45 o 
   4  -2   5      814.96      795.67     18.88 o 
   5  -2   5     1404.24     1376.84     37.97 o 
   6  -2   5      855.15      832.01     25.97 o 
   7  -2   5      155.43      167.22      9.65 o 
   8  -2   5      410.62      412.86     19.04 o 
  -9  -1   5      128.46      116.57      6.29 o 
  -8  -1   5      175.12      168.29      8.29 o 
  -7  -1   5      852.90      816.76     23.35 o 
  -6  -1   5      925.95      826.12     23.21 o 
  -5  -1   5      612.50      598.13     21.60 o 
  -4  -1   5     2122.88     2125.41     51.31 o 
  -3  -1   5     8112.88     8321.80    172.26 o 
  -2  -1   5     2597.26     2608.94     43.05 o 
  -1  -1   5     2063.50     2180.34     39.17 o 
   0  -1   5     7057.75     7262.56    209.49 o 
   1  -1   5     5803.52     6082.43    104.46 o 
   2  -1   5     2588.26     2637.81     61.00 o 
   3  -1   5      457.15      425.07      9.31 o 
   4  -1   5     1689.79     1686.91     38.46 o 
   5  -1   5      688.27      659.60     25.63 o 
   6  -1   5       90.66       99.57      6.45 o 
   7  -1   5      177.27      183.87      8.93 o 
   8  -1   5      223.64      205.68     11.73 o 
  -9   0   5        1.17        2.70      2.05 o 
  -8   0   5       40.30       39.97      3.37 o 
  -7   0   5       23.84       22.52      2.51 o 
  -6   0   5        2.00        2.19      1.45 o 
  -5   0   5      248.72      241.78      9.88 o 
  -4   0   5        1.26        2.02      0.85 o 
  -3   0   5      833.02      900.23     20.16 o 
  -2   0   5     3555.03     3745.16     62.12 o 
  -1   0   5      538.32      586.38     12.09 o 
   0   0   5     2267.40     2536.32     47.87 o 
   1   0   5       41.44       22.97      1.91 o 
   2   0   5     1396.06     1269.23     29.83 o 
   3   0   5       41.81       33.43      1.69 o 
   4   0   5      929.42      902.19     33.64 o 
   5   0   5     1337.61     1351.75     49.66 o 
   6   0   5      672.15      689.23     27.57 o 
   7   0   5       50.82       53.75      5.22 o 
   8   0   5       89.78       91.21     11.32 o 
  -9   1   5       77.91       67.52      4.51 o 
  -8   1   5      291.92      269.37      9.76 o 
  -7   1   5      654.63      653.14     22.89 o 
  -6   1   5      654.97      635.39     18.24 o 
  -5   1   5     1224.80     1243.56     33.28 o 
  -4   1   5     2516.16     2606.06     56.29 o 
  -3   1   5     6426.81     7023.94    163.85 o 
  -2   1   5     2498.52     2597.20     48.19 o 
  -1   1   5     4415.03     4834.33     84.70 o 
   0   1   5     7072.93     7335.45    164.09 o 
   1   1   5     4514.55     4542.80    119.35 o 
   2   1   5      591.94      657.03     24.57 o 
   3   1   5     1409.63     1376.29     39.45 o 
   4   1   5     2043.41     2110.12     65.66 o 
   5   1   5      938.82      968.28     36.83 o 
   6   1   5      365.43      369.30     16.68 o 
   7   1   5        3.77        2.78      2.31 o 
   8   1   5       10.62       17.03      3.94 o 
  -9   2   5        7.64        4.47      2.35 o 
  -8   2   5      123.92      132.73      6.21 o 
  -7   2   5        0.00        1.16      1.59 o 
  -6   2   5       94.07       89.56      4.48 o 
  -5   2   5       50.45       53.03      2.87 o 
  -4   2   5        3.16        7.57      1.21 o 
  -3   2   5      366.00      398.52      7.72 o 
  -2   2   5     5962.57     6381.84    138.92 o 
  -1   2   5      208.94      201.39      4.24 o 
   0   2   5      727.00      700.89     15.00 o 
   1   2   5     1988.52     2015.13     49.32 o 
   2   2   5     1811.71     1934.59     73.92 o 
   3   2   5      420.13      418.72     14.93 o 
   4   2   5      600.22      611.27     25.69 o 
   5   2   5      256.34      255.70     10.26 o 
   6   2   5       53.16       56.18      5.50 o 
   7   2   5      112.73      126.85      8.82 o 
  -9   3   5       86.55       81.91      6.19 o 
  -8   3   5      114.97      119.38      5.80 o 
  -7   3   5      983.81      993.43     27.70 o 
  -6   3   5     1037.66     1022.02     28.01 o 
  -5   3   5     1302.41     1335.31     31.76 o 
  -4   3   5     1099.84     1086.34     22.38 o 
  -3   3   5     5729.19     5992.66    102.53 o 
  -2   3   5     2353.45     2551.74     45.68 o 
  -1   3   5     1716.02     1683.11     33.66 o 
   0   3   5     2157.40     2100.03     36.09 o 
   1   3   5     3699.51     3592.52     85.02 o 
   2   3   5     1433.91     1378.98     35.79 o 
   3   3   5     1265.58     1220.15     39.47 o 
   4   3   5     3587.75     3507.80    108.12 o 
   5   3   5      102.24      113.88      7.20 o 
   6   3   5       28.45       28.92      4.27 o 
   7   3   5       11.08       16.62      3.94 o 
  -9   4   5       23.91       21.65      3.75 o 
  -8   4   5       11.10       13.11      3.09 o 
  -7   4   5        1.53        3.56      2.24 o 
  -6   4   5       55.82       56.00      3.20 o 
  -5   4   5       28.32       31.54      2.80 o 
  -4   4   5      123.29      134.75      5.41 o 
  -3   4   5      245.82      238.05      6.02 o 
  -2   4   5     1276.31     1263.52     25.88 o 
  -1   4   5     1087.45     1144.61     21.21 o 
   0   4   5      581.55      573.71     10.65 o 
   1   4   5     1423.37     1388.49     36.61 o 
   2   4   5     2547.14     2444.47     76.22 o 
   3   4   5       15.53       17.18      3.59 o 
   4   4   5      238.23      222.36      9.79 o 
   5   4   5      559.28      550.29     46.45 o 
   6   4   5      439.12      481.37     21.66 o 
   7   4   5       78.93       89.92      7.86 o 
  -9   5   5       70.75       85.88      9.76 o 
  -8   5   5       93.46      100.89      6.66 o 
  -7   5   5      758.83      796.79     28.73 o 
  -6   5   5      584.01      588.15     22.02 o 
  -5   5   5     1210.19     1245.58     35.67 o 
  -4   5   5     1970.13     1959.52     46.85 o 
  -3   5   5     3161.28     3111.82     64.49 o 
  -2   5   5     1695.62     1682.57     30.86 o 
  -1   5   5     1329.25     1340.39     24.74 o 
   0   5   5     1952.81     1859.53     39.86 o 
   1   5   5     1138.37     1090.13     25.25 o 
   2   5   5     1510.62     1438.21     46.51 o 
   3   5   5      195.71      192.33      8.78 o 
   4   5   5      836.84      818.19     32.79 o 
   5   5   5      213.04      213.93     17.96 o 
   6   5   5       62.07       65.51      6.61 o 
  -8   6   5        5.20        1.13      3.90 o 
  -7   6   5        7.55        6.55      2.53 o 
  -6   6   5      211.85      210.63      8.72 o 
  -5   6   5       35.12       34.49      3.29 o 
  -4   6   5        6.19        6.84      1.54 o 
  -3   6   5      596.12      583.66     12.32 o 
  -2   6   5     1171.61     1143.58     21.66 o 
  -1   6   5        1.79        4.67      1.01 o 
   0   6   5     1087.57     1081.37     33.97 o 
   1   6   5      463.21      473.24     13.15 o 
   2   6   5     1123.09     1100.47     36.75 o 
   3   6   5       73.67       74.68     16.00 o 
   4   6   5      479.33      505.55     48.40 o 
   5   6   5      536.33      539.08     40.01 o 
  -8   7   5       51.25       48.60      4.13 o 
  -7   7   5      660.72      660.28     19.97 o 
  -6   7   5      638.40      626.95     17.00 o 
  -5   7   5      334.56      331.73     10.08 o 
  -4   7   5     1227.90     1203.33     23.67 o 
  -3   7   5     3383.15     3356.85     62.58 o 
  -2   7   5      708.67      696.57     16.57 o 
  -1   7   5      159.99      157.61      9.46 o 
   0   7   5     1471.70     1384.96     37.40 o 
   1   7   5     1180.58     1170.67     46.31 o 
   2   7   5      184.05      166.78      9.85 o 
   3   7   5      217.68      217.05     24.98 o 
   4   7   5      454.83      462.54     46.65 o 
   5   7   5      170.88      191.71     13.47 o 
  -7   8   5       19.51       17.54      2.66 o 
  -6   8   5      107.47       98.75      4.98 o 
  -5   8   5      130.74      127.27      5.00 o 
  -4   8   5        0.60        1.36      1.05 o 
  -3   8   5       30.22       29.67      2.18 o 
  -2   8   5     1533.62     1527.59     38.58 o 
  -1   8   5      199.27      207.18      9.63 o 
   0   8   5      300.38      291.25      8.73 o 
   1   8   5      479.35      471.67     18.37 o 
   2   8   5      715.29      745.91     32.01 o 
   3   8   5       96.91      101.29     15.42 o 
   4   8   5      186.97      206.62     17.76 o 
  -7   9   5      302.50      293.36     13.66 o 
  -6   9   5      516.79      528.50     15.26 o 
  -5   9   5      785.66      796.85     18.82 o 
  -4   9   5      252.50      258.24      9.78 o 
  -3   9   5      761.46      764.92     20.94 o 
  -2   9   5      336.87      336.17     16.90 o 
  -1   9   5      257.71      262.99      9.13 o 
   0   9   5      352.77      333.78     10.67 o 
   1   9   5      689.74      697.49     23.10 o 
   2   9   5      130.21      139.89     22.25 o 
   3   9   5       43.95       39.16      5.34 o 
  -6  10   5       12.87        8.83      3.16 o 
  -5  10   5       28.28       25.76      2.93 o 
  -4  10   5        4.49        6.82      2.49 o 
  -3  10   5       59.55       62.40      3.92 o 
  -2  10   5      342.29      327.41     10.90 o 
  -1  10   5      139.49      138.06      6.24 o 
   0  10   5       75.48       76.12      6.03 o 
   1  10   5      152.02      144.19      7.72 o 
   2  10   5      280.31      301.44     24.20 o 
  -4  11   5      278.98      281.89     15.35 o 
  -3  11   5      685.43      696.07     28.62 o 
  -2  11   5      221.77      225.08     11.16 o 
  -1  11   5      182.74      179.69      7.47 o 
   0  11   5      272.76      267.40     18.74 o 
  -1 -13   6      141.58      134.51      6.31 o 
   0 -13   6       10.27        6.96      2.16 o 
   1 -13   6       12.36       13.37      2.26 o 
   2 -13   6      353.40      360.38     10.74 o 
   3 -13   6      157.49      156.63      7.25 o 
   4 -13   6       14.93       18.33      2.90 o 
  -2 -12   6       18.20       23.44      5.66 o 
  -1 -12   6      113.48      113.97      5.58 o 
   0 -12   6      287.28      291.14     10.19 o 
   1 -12   6       99.56      104.09      5.24 o 
   2 -12   6      172.44      179.18      6.40 o 
   3 -12   6      622.89      632.29     19.66 o 
   4 -12   6      466.12      480.31     15.87 o 
   5 -12   6      148.78      154.07      9.38 o 
  -4 -11   6      289.53      313.82     11.63 o 
  -3 -11   6       44.57       45.33      3.17 o 
  -2 -11   6      332.77      348.19     14.28 o 
  -1 -11   6      306.71      298.33     10.11 o 
   0 -11   6      100.66      104.76      4.61 o 
   1 -11   6       57.80       55.77      3.18 o 
   2 -11   6      524.43      526.13     14.05 o 
   3 -11   6      423.84      427.34     13.95 o 
   4 -11   6       12.32        5.66      2.76 o 
   5 -11   6       73.14       62.81      5.72 o 
   6 -11   6      114.11       92.80      7.22 o 
  -4 -10   6      255.98      266.74     10.13 o 
  -3 -10   6       78.20       86.51      4.13 o 
  -2 -10   6       10.46       11.66      1.48 o 
  -1 -10   6      286.53      281.04      8.79 o 
   0 -10   6     1134.63     1146.26     27.74 o 
   1 -10   6      230.91      219.60      7.72 o 
   2 -10   6      256.18      238.39      6.92 o 
   3 -10   6      964.94      978.42     28.00 o 
   4 -10   6      772.17      759.45     28.00 o 
   5 -10   6      194.06      198.91     10.39 o 
   6 -10   6       96.39      103.29      7.22 o 
   7 -10   6      183.31      183.00     17.76 o 
  -5  -9   6      329.18      343.25     10.51 o 
  -4  -9   6      503.05      521.31     14.25 o 
  -3  -9   6       65.18       59.29      2.99 o 
  -2  -9   6       94.05      102.09      4.79 o 
  -1  -9   6     1097.63     1133.29     21.15 o 
   0  -9   6      391.76      429.08     11.45 o 
   1  -9   6      532.32      500.84     12.25 o 
   2  -9   6      779.78      733.89     17.05 o 
   3  -9   6      995.19      984.22     25.51 o 
   4  -9   6      155.11      148.86     15.42 o 
   5  -9   6      130.79      110.01      7.00 o 
   6  -9   6       19.58       18.76      3.32 o 
   7  -9   6        0.28        1.87      2.44 o 
  -6  -8   6       45.38       53.03      3.58 o 
  -5  -8   6       33.32       39.65      2.99 o 
  -4  -8   6      171.04      182.66      6.44 o 
  -3  -8   6      320.47      336.60      8.63 o 
  -2  -8   6      411.67      415.96      8.64 o 
  -1  -8   6      857.51      826.09     14.79 o 
   0  -8   6     1284.20     1253.96     26.56 o 
   1  -8   6      864.65      829.46     18.90 o 
   2  -8   6      659.13      605.60     14.22 o 
   3  -8   6     2087.93     2033.49     49.87 o 
   4  -8   6      760.25      738.64     23.45 o 
   5  -8   6      282.34      293.34     12.83 o 
   6  -8   6      493.23      507.55     19.95 o 
   7  -8   6      647.09      634.68     32.59 o 
   8  -8   6       57.29       64.36      5.72 o 
  -7  -7   6       72.01       71.16      6.41 o 
  -6  -7   6      337.88      324.91     10.11 o 
  -5  -7   6      832.96      826.68     21.08 o 
  -4  -7   6       95.87      103.45      4.38 o 
  -3  -7   6      406.71      404.69     10.38 o 
  -2  -7   6      408.47      421.70      9.38 o 
  -1  -7   6     1399.78     1409.98     24.14 o 
   0  -7   6      404.74      445.15      9.35 o 
   1  -7   6      398.75      399.64      9.27 o 
   2  -7   6     1672.56     1621.74     35.06 o 
   3  -7   6     1319.77     1291.90     32.19 o 
   4  -7   6       21.37       22.67      2.40 o 
   5  -7   6      132.13      136.04      5.43 o 
   6  -7   6      282.55      262.27      9.81 o 
   7  -7   6      271.32      249.91      9.82 o 
   8  -7   6        6.66       10.15      3.04 o 
  -7  -6   6      145.37      143.29      6.02 o 
  -6  -6   6       16.87       15.03      2.62 o 
  -5  -6   6      216.05      236.41      8.00 o 
  -4  -6   6      670.02      657.88     15.67 o 
  -3  -6   6      577.07      569.31     13.61 o 
  -2  -6   6       81.98       78.57      2.68 o 
  -1  -6   6     1659.13     1662.15     34.74 o 
   0  -6   6     1625.09     1632.25     28.14 o 
   1  -6   6     1405.63     1380.10     26.33 o 
   2  -6   6     1016.28     1084.75     20.24 o 
   3  -6   6     3254.78     3188.14     79.16 o 
   4  -6   6     2816.60     2732.51     68.31 o 
   5  -6   6     1097.68     1074.47     28.43 o 
   6  -6   6      479.47      482.71     14.17 o 
   7  -6   6      431.37      456.76     15.21 o 
   8  -6   6       79.23       88.47     13.86 o 
  -7  -5   6      217.50      202.05     15.42 o 
  -6  -5   6      102.21      109.02      5.46 o 
  -5  -5   6     1400.46     1383.98     33.12 o 
  -4  -5   6      775.08      782.85     18.17 o 
  -3  -5   6      144.01      129.65      5.78 o 
  -2  -5   6     1600.81     1586.38     30.98 o 
  -1  -5   6     2051.18     2172.02     44.53 o 
   0  -5   6      570.18      549.99     10.08 o 
   1  -5   6      345.68      377.84      6.78 o 
   2  -5   6     1068.38     1168.12     29.94 o 
   3  -5   6     1541.34     1560.92     39.36 o 
   4  -5   6       51.30       52.22      2.78 o 
   5  -5   6      173.39      186.72      6.51 o 
   6  -5   6      213.12      205.54      7.10 o 
   7  -5   6      110.02       95.26      5.11 o 
   8  -5   6       10.49        9.87      3.28 o 
  -8  -4   6        0.77       -0.44      1.72 o 
  -7  -4   6      189.28      193.01      7.89 o 
  -6  -4   6        6.39        8.04      2.00 o 
  -5  -4   6      199.52      216.40      7.15 o 
  -4  -4   6     1456.73     1453.58     35.49 o 
  -3  -4   6     1939.31     1980.99     44.93 o 
  -2  -4   6      124.45      135.12      3.34 o 
  -1  -4   6     1100.55     1018.82     19.30 o 
   0  -4   6     3475.25     3608.94     61.71 o 
   1  -4   6     1574.94     1536.87     24.43 o 
   2  -4   6     1167.57     1160.22     22.52 o 
   3  -4   6     3102.73     3184.46     74.14 o 
   4  -4   6     2371.09     2296.86     57.61 o 
   5  -4   6     1262.59     1213.43     39.27 o 
   6  -4   6      572.41      567.74     17.69 o 
   7  -4   6      484.42      439.07     19.59 o 
   8  -4   6      214.68      215.92     15.61 o 
  -8  -3   6      195.72      199.77     14.28 o 
  -7  -3   6      212.04      202.39      8.06 o 
  -6  -3   6      193.67      196.08      7.63 o 
  -5  -3   6      507.21      493.25     13.64 o 
  -4  -3   6     1783.23     1722.39     41.79 o 
  -3  -3   6      700.50      780.48     18.16 o 
  -2  -3   6      560.48      531.55     10.13 o 
  -1  -3   6     3294.51     3349.51     57.51 o 
   0  -3   6     1531.12     1672.86     28.22 o 
   1  -3   6     1793.16     1894.80     31.52 o 
   2  -3   6     1521.77     1559.39     45.97 o 
   3  -3   6      797.73      817.70     19.68 o 
   4  -3   6       28.21       24.20      1.44 o 
   5  -3   6       92.06       98.08      4.68 o 
   6  -3   6       67.96       70.72      5.78 o 
   7  -3   6        1.48       -0.94      1.95 o 
   8  -3   6       40.89       44.64     12.30 o 
  -8  -2   6        1.27        0.23      1.97 o 
  -7  -2   6       27.86       27.88      2.97 o 
  -6  -2   6      123.75      119.53      4.93 o 
  -5  -2   6      608.80      613.58     16.32 o 
  -4  -2   6     1194.83     1195.71     29.46 o 
  -3  -2   6     1179.96     1124.44     26.27 o 
  -2  -2   6     1427.88     1493.35     27.23 o 
  -1  -2   6     2982.29     2997.83     61.04 o 
   0  -2   6     2528.30     2473.55     43.97 o 
   1  -2   6      964.49      960.02     18.47 o 
   2  -2   6      687.37      670.82     14.41 o 
   3  -2   6     4698.07     4804.93    110.21 o 
   4  -2   6     2483.05     2456.76     61.11 o 
   5  -2   6      721.83      731.97     29.86 o 
   6  -2   6      626.93      617.94     36.30 o 
   7  -2   6      825.51      827.62     33.40 o 
   8  -2   6      221.94      213.14     12.14 o 
  -8  -1   6      282.15      274.98     10.17 o 
  -7  -1   6       83.41       74.17      7.03 o 
  -6  -1   6      491.80      452.43     14.13 o 
  -5  -1   6     2145.02     2148.70     56.13 o 
  -4  -1   6      559.93      547.94     14.58 o 
  -3  -1   6      756.87      800.32     13.15 o 
  -2  -1   6     1438.15     1599.79     26.86 o 
  -1  -1   6     4835.73     5066.52     85.33 o 
   0  -1   6     1771.07     1827.53     32.79 o 
   1  -1   6       52.85       51.67      1.78 o 
   2  -1   6     1350.22     1287.03     26.97 o 
   3  -1   6     1170.50     1161.99     27.55 o 
   4  -1   6       21.17       18.95      1.79 o 
   5  -1   6       55.67       65.87      4.97 o 
   6  -1   6       51.44       62.48      5.16 o 
   7  -1   6       25.11       23.42      6.25 o 
   8  -1   6       65.16       65.62      6.61 o 
  -9   0   6       23.54       25.06      3.17 o 
  -8   0   6       45.73       45.23      3.75 o 
  -7   0   6      360.65      343.04     11.56 o 
  -6   0   6       37.88       37.86      3.14 o 
  -5   0   6      388.83      387.31     14.21 o 
  -4   0   6     1816.29     1867.98     50.81 o 
  -3   0   6     2098.19     2241.89     35.06 o 
  -2   0   6      132.17      130.76      3.26 o 
  -1   0   6      779.73      729.10     13.04 o 
   0   0   6     1654.92     1599.13     30.88 o 
   1   0   6     2052.16     2064.87     41.93 o 
   2   0   6     1446.53     1464.19     31.68 o 
   3   0   6     3910.26     3952.23    120.50 o 
   4   0   6     2183.93     2126.72     65.57 o 
   5   0   6      676.46      709.44     26.35 o 
   6   0   6      229.45      251.56     12.62 o 
   7   0   6      817.12      852.50     46.65 o 
   8   0   6      240.68      245.54     19.91 o 
  -9   1   6       83.52       85.41     13.14 o 
  -8   1   6      334.31      327.53     13.90 o 
  -7   1   6      495.93      462.55     22.92 o 
  -6   1   6      350.18      346.05     11.44 o 
  -5   1   6     2190.66     2194.59     57.13 o 
  -4   1   6     2072.38     2168.96     44.73 o 
  -3   1   6     1133.86     1192.56     21.22 o 
  -2   1   6     2959.88     3066.68     52.02 o 
  -1   1   6     1765.62     1775.01     33.37 o 
   0   1   6     1062.56     1120.12     19.56 o 
   1   1   6      172.79      148.60      5.32 o 
   2   1   6     1285.39     1297.74     33.20 o 
   3   1   6     1606.78     1565.47     49.50 o 
   4   1   6       33.70       33.74      4.92 o 
   5   1   6       66.02       61.79      4.90 o 
   6   1   6        0.98        1.35      2.73 o 
   7   1   6        0.31        1.22      2.01 o 
  -9   2   6        8.91        5.86      3.22 o 
  -8   2   6       43.88       38.07      6.30 o 
  -7   2   6      374.87      371.95     12.35 o 
  -6   2   6      130.73      116.17      6.57 o 
  -5   2   6      623.69      649.88     18.69 o 
  -4   2   6     2020.73     2099.43     43.45 o 
  -3   2   6     1264.86     1217.75     23.36 o 
  -2   2   6      207.81      209.36      4.57 o 
  -1   2   6     1345.75     1318.12     23.00 o 
   0   2   6     2797.38     2838.08     52.99 o 
   1   2   6     2344.00     2443.12     58.10 o 
   2   2   6      447.81      378.15     11.07 o 
   3   2   6     1322.48     1276.07     41.07 o 
   4   2   6      563.37      557.31     25.09 o 
   5   2   6      945.07      964.36     32.05 o 
   6   2   6      528.61      556.30     23.85 o 
   7   2   6      646.17      705.16     34.94 o 
  -9   3   6      174.60      181.13      7.94 o 
  -8   3   6      364.63      384.24     17.70 o 
  -7   3   6      299.15      307.87     10.70 o 
  -6   3   6      394.13      396.97     12.66 o 
  -5   3   6     1321.30     1360.97     32.52 o 
  -4   3   6     2404.08     2504.73     51.56 o 
  -3   3   6      218.91      226.38      5.52 o 
  -2   3   6     1398.56     1435.07     26.34 o 
  -1   3   6     2201.22     2104.57     39.86 o 
   0   3   6     1985.05     2059.01     38.74 o 
   1   3   6     1095.36     1064.72     28.27 o 
   2   3   6     1900.79     1828.26     72.21 o 
   3   3   6       59.79       60.44      3.89 o 
   4   3   6       28.30       22.30      2.55 o 
   5   3   6       81.20       91.33      6.75 o 
   6   3   6       29.23       28.09      7.03 o 
   7   3   6        0.08        0.25      2.33 o 
  -8   4   6       38.25       36.01      4.50 o 
  -7   4   6      222.21      219.00     12.06 o 
  -6   4   6      273.22      271.25      9.54 o 
  -5   4   6      170.50      174.60      7.38 o 
  -4   4   6     1534.61     1589.81     33.51 o 
  -3   4   6     1608.57     1634.16     34.90 o 
  -2   4   6      729.82      753.09     16.18 o 
  -1   4   6     2131.17     2144.88     37.08 o 
   0   4   6     2181.45     2158.62     48.42 o 
   1   4   6      492.01      519.22     14.96 o 
   2   4   6       46.29       49.44      3.70 o 
   3   4   6     1525.30     1448.96     46.92 o 
   4   4   6     1244.85     1211.61     96.81 o 
   5   4   6      380.19      403.37     35.91 o 
   6   4   6      275.73      305.26     15.58 o 
  -8   5   6      345.29      359.06     19.13 o 
  -7   5   6      291.73      297.89     13.17 o 
  -6   5   6      522.20      521.57     20.12 o 
  -5   5   6      640.67      670.87     31.04 o 
  -4   5   6     1107.89     1109.96     24.37 o 
  -3   5   6      256.81      253.91      7.14 o 
  -2   5   6      804.30      811.00     15.76 o 
  -1   5   6     1745.44     1680.56     36.44 o 
   0   5   6     2022.79     1995.22     45.25 o 
   1   5   6        8.10       12.11      3.78 o 
   2   5   6      602.27      579.85     26.63 o 
   3   5   6      259.72      267.45     13.49 o 
   4   5   6       11.25       14.05      3.25 o 
   5   5   6        7.29       12.34     10.54 o 
   6   5   6       19.13       24.00      4.50 o 
  -8   6   6      124.37      130.47      8.11 o 
  -7   6   6       73.93       68.25      5.65 o 
  -6   6   6      127.40      125.84      6.63 o 
  -5   6   6      270.10      249.19      9.86 o 
  -4   6   6      870.60      858.93     19.46 o 
  -3   6   6      771.59      750.94     15.57 o 
  -2   6   6      594.96      639.28     14.99 o 
  -1   6   6      689.95      655.57     16.67 o 
   0   6   6     1339.54     1304.64     46.34 o 
   1   6   6      887.08      842.87     26.59 o 
   2   6   6      544.53      548.41     24.20 o 
   3   6   6     1206.03     1195.01     83.73 o 
   4   6   6      828.33      859.83     57.58 o 
   5   6   6      163.12      174.90     11.23 o 
  -7   7   6      116.85      120.03      6.08 o 
  -6   7   6      355.45      344.80     10.86 o 
  -5   7   6      987.66      999.58     22.57 o 
  -4   7   6      546.22      544.60     11.90 o 
  -3   7   6       35.33       36.96      2.78 o 
  -2   7   6      761.18      712.33     28.96 o 
  -1   7   6      544.43      518.01     14.93 o 
   0   7   6      421.13      409.73     11.25 o 
   1   7   6       27.66       25.13      3.07 o 
   2   7   6      220.57      229.46     17.18 o 
   3   7   6      425.69      457.91     27.91 o 
   4   7   6       10.36       12.43      3.54 o 
  -7   8   6      245.19      236.16      9.46 o 
  -6   8   6       23.87       26.28      3.17 o 
  -5   8   6       11.92       15.15      2.14 o 
  -4   8   6      976.25      979.68     23.86 o 
  -3   8   6      650.00      637.70     19.89 o 
  -2   8   6      205.77      200.56     13.35 o 
  -1   8   6      525.69      504.25     21.78 o 
   0   8   6      971.68      947.37     32.79 o 
   1   8   6      712.57      733.89     23.86 o 
   2   8   6      214.74      211.31     19.52 o 
   3   8   6      600.52      619.18     61.87 o 
  -6   9   6       43.51       52.39      3.93 o 
  -5   9   6      138.59      142.25      8.56 o 
  -4   9   6      524.85      527.91     31.61 o 
  -3   9   6       24.93       25.46      2.70 o 
  -2   9   6      218.27      195.88      7.64 o 
  -1   9   6      482.53      438.30     17.24 o 
   0   9   6      199.66      192.97      7.18 o 
   1   9   6       24.44       26.19      3.46 o 
   2   9   6      135.16      134.59     18.35 o 
  -5  10   6       61.86       62.02      5.13 o 
  -4  10   6      404.95      413.95     16.05 o 
  -3  10   6      483.76      469.77     19.43 o 
  -2  10   6      114.94      106.45      5.48 o 
  -1  10   6      293.70      276.26      9.78 o 
   0  10   6      498.20      480.82     17.55 o 
   0 -13   7      178.64      172.78      7.33 o 
   1 -13   7       88.37       85.36      4.70 o 
   2 -13   7       10.16       11.61      1.99 o 
   3 -13   7       50.67       62.88      4.49 o 
  -2 -12   7      523.80      570.03     34.35 o 
  -1 -12   7      240.82      252.21     10.85 o 
   0 -12   7      175.46      196.50      7.70 o 
   1 -12   7      494.87      505.55     13.96 o 
   2 -12   7      757.16      778.55     19.91 o 
   3 -12   7      260.89      274.03     15.46 o 
   4 -12   7      137.82      151.72      7.09 o 
   5 -12   7      220.18      226.78     11.91 o 
  -3 -11   7      107.97       97.28      6.45 o 
  -2 -11   7      127.63      108.74      6.66 o 
  -1 -11   7        4.38        8.30      1.88 o 
   0 -11   7      161.75      165.38      6.57 o 
   1 -11   7      226.79      224.43      7.36 o 
   2 -11   7        9.27        7.99      1.56 o 
   3 -11   7        0.56        1.56      1.64 o 
   4 -11   7       28.13       33.92      4.39 o 
   5 -11   7       28.32       30.69      4.22 o 
   6 -11   7       65.15       72.38      6.45 o 
  -4 -10   7       53.57       65.07      3.80 o 
  -3 -10   7       62.05       69.98      3.37 o 
  -2 -10   7      890.49      889.04     24.83 o 
  -1 -10   7      600.94      610.81     17.77 o 
   0 -10   7      325.60      333.82     11.59 o 
   1 -10   7      896.79      888.96     26.65 o 
   2 -10   7     1525.90     1544.30     34.21 o 
   3 -10   7      435.75      444.95     14.13 o 
   4 -10   7       87.87       82.30      6.00 o 
   5 -10   7      336.69      336.60     14.99 o 
   6 -10   7      402.67      391.69     17.05 o 
   7 -10   7      169.60      160.87      9.55 o 
  -5  -9   7       19.96       19.86      2.41 o 
  -4  -9   7        9.92        9.72      1.82 o 
  -3  -9   7      262.29      266.73      7.42 o 
  -2  -9   7      486.80      479.07     10.46 o 
  -1  -9   7       89.62       84.80      4.59 o 
   0  -9   7      124.04      108.39      5.09 o 
   1  -9   7      581.67      535.50     12.98 o 
   2  -9   7       73.60       73.28      3.12 o 
   3  -9   7       31.30       29.50      2.63 o 
   4  -9   7       10.54       12.10      2.76 o 
   5  -9   7       24.55       28.64      3.83 o 
   6  -9   7        1.79        0.07      2.16 o 
   7  -9   7        3.38        0.53      2.34 o 
  -6  -8   7      115.40      127.96      5.72 o 
  -5  -8   7      284.61      291.00      9.27 o 
  -4  -8   7      395.23      403.04     11.65 o 
  -3  -8   7      382.00      397.80     11.17 o 
  -2  -8   7     1183.13     1155.10     21.53 o 
  -1  -8   7     1107.15     1125.72     22.73 o 
   0  -8   7      784.27      789.66     17.21 o 
   1  -8   7     1453.16     1457.82     32.05 o 
   2  -8   7     1092.57     1100.91     24.41 o 
   3  -8   7      593.38      588.80     15.94 o 
   4  -8   7      542.59      523.87     19.84 o 
   5  -8   7     1081.75     1074.74     37.56 o 
   6  -8   7      290.83      295.96     18.35 o 
   7  -8   7        1.25        0.23      1.95 o 
  -6  -7   7       60.59       62.31      4.56 o 
  -5  -7   7       23.59       22.59      2.34 o 
  -4  -7   7       98.95       92.57      4.22 o 
  -3  -7   7      582.93      586.13     15.88 o 
  -2  -7   7      464.64      444.04     10.77 o 
  -1  -7   7      131.99      118.30      4.05 o 
   0  -7   7      947.55      922.19     18.21 o 
   1  -7   7      634.06      595.62     13.88 o 
   2  -7   7       28.29       29.06      1.72 o 
   3  -7   7      206.37      187.22      6.50 o 
   4  -7   7      202.27      202.67      7.04 o 
   5  -7   7      216.24      208.56      8.26 o 
   6  -7   7       90.23       99.00      5.37 o 
   7  -7   7       64.41       64.39      4.53 o 
   8  -7   7        1.59        3.57      2.81 o 
  -7  -6   7       25.43       28.48      3.43 o 
  -6  -6   7      411.28      417.57     15.06 o 
  -5  -6   7      422.34      443.73     17.64 o 
  -4  -6   7      359.93      356.75     11.67 o 
  -3  -6   7      533.43      524.14     14.19 o 
  -2  -6   7     2627.09     2560.23     53.86 o 
  -1  -6   7     2352.64     2376.52     44.18 o 
   0  -6   7     1090.29     1079.64     19.11 o 
   1  -6   7     2577.97     2545.58     51.62 o 
   2  -6   7     4877.27     4842.98     93.73 o 
   3  -6   7     1516.82     1468.23     37.59 o 
   4  -6   7      464.31      466.25     13.46 o 
   5  -6   7      189.66      190.60      6.71 o 
   6  -6   7      507.58      501.65     16.37 o 
   7  -6   7        1.65       -0.39      2.21 o 
   8  -6   7      109.43      118.20     12.69 o 
  -7  -5   7      190.86      175.60     16.27 o 
  -6  -5   7      232.29      222.38      8.75 o 
  -5  -5   7       42.59       37.14      3.29 o 
  -4  -5   7      110.19      118.08      4.77 o 
  -3  -5   7      473.47      458.53     10.90 o 
  -2  -5   7      894.07      905.58     19.89 o 
  -1  -5   7        1.09        3.59      0.71 o 
   0  -5   7      347.47      351.89      6.99 o 
   1  -5   7      819.30      843.51     15.38 o 
   2  -5   7      204.67      215.45      6.25 o 
   3  -5   7       75.18       72.61      3.37 o 
   4  -5   7       20.78       30.35      5.04 o 
   5  -5   7      163.34      153.75      5.72 o 
   6  -5   7       77.14       86.39      4.10 o 
   7  -5   7      225.90      219.36     11.86 o 
   8  -5   7        3.62        3.29      2.61 o 
  -8  -4   7       98.62      100.50      5.96 o 
  -7  -4   7       15.78       15.37      3.65 o 
  -6  -4   7      709.91      707.42     20.92 o 
  -5  -4   7      658.07      669.48     19.46 o 
  -4  -4   7      430.29      431.10     12.18 o 
  -3  -4   7      382.54      363.82      8.84 o 
  -2  -4   7     3373.99     3369.38     66.72 o 
  -1  -4   7     2854.01     2780.18     47.73 o 
   0  -4   7     3384.86     3526.66     60.46 o 
   1  -4   7     3267.05     3222.01     56.13 o 
   2  -4   7     5749.09     5801.88    115.81 o 
   3  -4   7     1751.53     1763.13     44.54 o 
   4  -4   7      743.07      757.94     20.42 o 
   5  -4   7      523.83      513.81     14.64 o 
   6  -4   7      589.28      586.08     29.57 o 
   7  -4   7      395.86      370.02     18.54 o 
   8  -4   7      145.36      158.49     14.83 o 
  -8  -3   7        0.89        0.04      2.66 o 
  -7  -3   7      133.22      128.60      6.34 o 
  -6  -3   7      556.10      523.22     16.26 o 
  -5  -3   7      183.25      177.44      6.36 o 
  -4  -3   7       77.12       67.96      3.47 o 
  -3  -3   7      787.79      807.46     16.37 o 
  -2  -3   7      857.37      831.86     14.96 o 
  -1  -3   7      375.31      392.37      7.53 o 
   0  -3   7       52.92       67.57      2.14 o 
   1  -3   7      922.93      870.65     16.25 o 
   2  -3   7       17.03       24.29      1.85 o 
   3  -3   7        0.04        1.59      0.74 o 
   4  -3   7        0.02        1.78      1.08 o 
   5  -3   7       23.61       26.56      2.39 o 
   6  -3   7       59.95       62.66      5.65 o 
   7  -3   7        2.68        1.68      2.33 o 
   8  -3   7        6.00        4.29      3.51 o 
  -8  -2   7      289.71      266.82     15.05 o 
  -7  -2   7      152.10      143.10      6.80 o 
  -6  -2   7      562.94      556.93     17.05 o 
  -5  -2   7      867.39      827.51     21.49 o 
  -4  -2   7     1161.15     1151.15     28.55 o 
  -3  -2   7      869.69      847.26     19.04 o 
  -2  -2   7     3336.28     3321.38     56.37 o 
  -1  -2   7     2145.16     2169.11     40.16 o 
   0  -2   7     1750.18     1733.72     32.20 o 
   1  -2   7     5165.71     5180.54     96.68 o 
   2  -2   7     4395.19     4398.07     94.72 o 
   3  -2   7     1904.11     1823.26     45.69 o 
   4  -2   7      695.12      716.69     23.53 o 
   5  -2   7     1882.41     1902.95     77.18 o 
   6  -2   7      936.81      938.03     52.70 o 
   7  -2   7       57.24       55.59      5.65 o 
   8  -2   7      135.70      130.02      9.11 o 
  -8  -1   7       48.93       47.26      4.01 o 
  -7  -1   7      261.14      261.40     10.34 o 
  -6  -1   7      203.87      197.34      7.81 o 
  -5  -1   7      197.39      179.02      6.43 o 
  -4  -1   7      159.47      174.81      5.40 o 
  -3  -1   7     1932.74     1945.47     36.02 o 
  -2  -1   7      756.37      794.12     14.27 o 
  -1  -1   7       22.77       15.94      0.96 o 
   0  -1   7       53.34       48.67      1.77 o 
   1  -1   7      672.87      719.00     14.77 o 
   2  -1   7       27.48       36.53      1.45 o 
   3  -1   7      536.90      513.50     21.67 o 
   4  -1   7        0.01        0.90      0.90 o 
   5  -1   7       21.71       23.88      2.25 o 
   6  -1   7       78.04       87.44     10.15 o 
   7  -1   7      110.46      111.25     12.10 o 
   8  -1   7        0.49        2.73      4.68 o 
  -8   0   7       99.49       87.40      6.34 o 
  -7   0   7      117.14      100.44      9.32 o 
  -6   0   7      891.66      869.72     24.86 o 
  -5   0   7     1183.41     1130.24     30.93 o 
  -4   0   7      488.23      452.49     11.20 o 
  -3   0   7      497.17      500.43      9.85 o 
  -2   0   7     2114.16     2048.72     35.31 o 
  -1   0   7     5086.38     5209.82     87.80 o 
   0   0   7     2099.54     2229.75     41.27 o 
   1   0   7     3907.42     3996.22     93.33 o 
   2   0   7     4306.25     4387.13    103.49 o 
   3   0   7     1637.77     1606.64     50.64 o 
   4   0   7      754.93      729.82     24.41 o 
   5   0   7      788.68      832.25     27.92 o 
   6   0   7      950.44     1018.86     40.79 o 
   7   0   7      203.66      212.75     17.96 o 
  -8   1   7       17.55       21.81      3.01 o 
  -7   1   7      348.50      321.03     11.29 o 
  -6   1   7      600.80      599.26     18.01 o 
  -5   1   7      312.81      311.27     11.46 o 
  -4   1   7      236.67      248.73      7.55 o 
  -3   1   7      303.94      314.00      6.72 o 
  -2   1   7      614.91      603.66     11.27 o 
  -1   1   7       40.69       45.03      1.67 o 
   0   1   7      399.53      405.91      8.37 o 
   1   1   7      433.91      416.43     11.00 o 
   2   1   7        9.95       14.29      1.76 o 
   3   1   7      415.61      401.13     14.58 o 
   4   1   7      116.77      112.10      5.60 o 
   5   1   7        0.08        3.47      2.15 o 
   6   1   7       31.49       42.04      4.95 o 
   7   1   7       70.01       81.17     10.34 o 
  -8   2   7      237.55      235.19     11.46 o 
  -7   2   7      111.19      116.66      9.03 o 
  -6   2   7      598.15      592.89     17.87 o 
  -5   2   7      693.26      686.00     19.88 o 
  -4   2   7      223.30      217.70      6.29 o 
  -3   2   7      559.12      553.58     11.56 o 
  -2   2   7     3223.99     3341.07     56.90 o 
  -1   2   7     3329.42     3441.20     60.89 o 
   0   2   7     1692.27     1692.13     36.02 o 
   1   2   7     1097.99     1111.68     29.39 o 
   2   2   7     2912.40     2811.41     86.78 o 
   3   2   7     1843.63     1806.41     57.18 o 
   4   2   7     1033.43     1010.15     38.75 o 
   5   2   7     1089.84     1099.63     50.36 o 
   6   2   7      538.65      649.17     37.86 o 
   7   2   7      194.81      229.27     18.54 o 
  -8   3   7       59.10       60.69      4.48 o 
  -7   3   7      282.59      294.05     10.56 o 
  -6   3   7      861.18      894.28     25.46 o 
  -5   3   7       86.13       93.67      4.59 o 
  -4   3   7      174.23      181.92      5.62 o 
  -3   3   7      411.74      411.09      9.06 o 
  -2   3   7     1390.14     1396.03     24.76 o 
  -1   3   7      264.59      273.10      6.56 o 
   0   3   7       43.68       37.10      2.18 o 
   1   3   7        1.49        0.24      0.93 o 
   2   3   7      402.20      363.28     13.69 o 
   3   3   7      365.85      363.85     14.08 o 
   4   3   7       11.78       17.89      6.64 o 
   5   3   7        1.30        3.95      2.31 o 
   6   3   7       30.88       31.68      4.78 o 
  -8   4   7      284.52      288.03     13.56 o 
  -7   4   7       74.19       84.85      5.03 o 
  -6   4   7      561.01      574.39     17.36 o 
  -5   4   7      921.36      932.26     23.14 o 
  -4   4   7      931.07      941.00     18.73 o 
  -3   4   7      704.91      725.00     16.77 o 
  -2   4   7     1838.56     1827.53     35.19 o 
  -1   4   7      668.24      690.45     16.11 o 
   0   4   7      227.10      246.72      7.25 o 
   1   4   7     1831.91     1748.95     45.61 o 
   2   4   7     2426.88     2402.86     75.39 o 
   3   4   7     1559.94     1508.07     74.36 o 
   4   4   7      355.74      372.10     17.56 o 
   5   4   7      661.44      656.49     68.12 o 
   6   4   7      402.54      462.27     21.51 o 
  -8   5   7       65.96       73.61     11.71 o 
  -7   5   7       75.24       78.91      6.17 o 
  -6   5   7      380.37      405.89     16.89 o 
  -5   5   7      106.05      107.50      6.59 o 
  -4   5   7      202.74      203.06      6.00 o 
  -3   5   7     1256.88     1234.25     30.46 o 
  -2   5   7      952.55      940.98     21.45 o 
  -1   5   7        3.80        6.38      1.90 o 
   0   5   7       12.69       18.85      1.77 o 
   1   5   7       23.01       24.65      5.26 o 
   2   5   7        0.09        4.31      3.12 o 
   3   5   7      245.44      238.98     30.64 o 
   4   5   7        4.49        4.42      6.05 o 
   5   5   7       29.02       31.15      4.60 o 
  -7   6   7      109.44      110.36      7.56 o 
  -6   6   7      512.40      536.74     33.77 o 
  -5   6   7      920.62      907.19     23.93 o 
  -4   6   7      525.70      543.02     14.91 o 
  -3   6   7      297.29      294.83      8.05 o 
  -2   6   7      814.44      771.63     20.82 o 
  -1   6   7     1847.84     1744.14     40.68 o 
   0   6   7      527.80      521.33     13.66 o 
   1   6   7     1320.76     1345.95     45.18 o 
   2   6   7     1253.99     1247.27     76.12 o 
   3   6   7      430.58      418.70     23.03 o 
   4   6   7      100.60      105.52      8.25 o 
  -7   7   7      109.02      112.21      7.59 o 
  -6   7   7      210.47      217.00      8.83 o 
  -5   7   7       61.75       64.26      3.63 o 
  -4   7   7      119.80      109.17      3.81 o 
  -3   7   7      127.70      127.88      5.48 o 
  -2   7   7      411.74      380.82     11.84 o 
  -1   7   7       28.67       28.40      2.76 o 
   0   7   7       63.43       61.30      3.30 o 
   1   7   7      121.40      131.12      8.91 o 
   2   7   7       33.09       35.44      4.84 o 
   3   7   7      211.85      230.02     31.42 o 
  -6   8   7      350.67      356.27     14.89 o 
  -5   8   7      538.61      531.27     13.68 o 
  -4   8   7      220.85      212.37     13.07 o 
  -3   8   7      328.72      326.82     18.48 o 
  -2   8   7      924.23      936.11     28.51 o 
  -1   8   7     1282.26     1224.18     40.74 o 
   0   8   7      506.98      506.30     14.72 o 
   1   8   7      363.48      345.97     21.69 o 
   2   8   7      673.11      661.39     72.61 o 
  -5   9   7        4.59        6.13      2.65 o 
  -4   9   7       53.72       43.03      3.09 o 
  -3   9   7       52.28       48.65      3.61 o 
  -2   9   7      238.78      238.29      8.85 o 
  -1   9   7        0.23        2.64      1.80 o 
   0   9   7        6.51        3.54      2.25 o 
   1   9   7        4.63        3.51      2.46 o 
  -3  10   7      147.22      145.06      6.50 o 
  -2  10   7      584.35      561.00     21.92 o 
   1 -13   8      110.59      129.54      6.05 o 
   2 -13   8       91.31       98.26      4.86 o 
  -2 -12   8       90.91      104.82      6.83 o 
  -1 -12   8      200.28      200.73      7.99 o 
   0 -12   8      453.78      450.66     14.25 o 
   1 -12   8      471.33      477.21     21.67 o 
   2 -12   8      110.29      110.30      6.14 o 
   3 -12   8      207.31      222.95     14.27 o 
   4 -12   8      476.01      503.21     20.53 o 
  -3 -11   8        2.24        2.24      2.36 o 
  -2 -11   8        5.86        5.59      1.76 o 
  -1 -11   8       60.98       57.11      3.78 o 
   0 -11   8        0.05        1.09      1.82 o 
   1 -11   8       51.69       50.17      3.09 o 
   2 -11   8       46.32       54.66      3.01 o 
   3 -11   8        6.95        7.17      1.96 o 
   4 -11   8       82.15      100.08      6.94 o 
   5 -11   8      179.57      187.24     10.11 o 
  -4 -10   8      281.02      320.18     11.44 o 
  -3 -10   8      848.09      835.47     24.68 o 
  -2 -10   8      210.47      192.22      8.67 o 
  -1 -10   8      604.77      602.30     17.63 o 
   0 -10   8     1106.58     1090.51     29.71 o 
   1 -10   8      537.92      549.05     14.39 o 
   2 -10   8      134.11      132.94      5.10 o 
   3 -10   8      132.89      128.95      5.77 o 
   4 -10   8      968.72      962.13     34.38 o 
   5 -10   8      250.35      232.81     11.44 o 
   6 -10   8       66.29       71.87      6.00 o 
  -5  -9   8       12.33        7.76      2.40 o 
  -4  -9   8      193.40      195.69      8.09 o 
  -3  -9   8        2.23        1.16      1.50 o 
  -2  -9   8       17.75       29.04      2.07 o 
  -1  -9   8      102.12      100.76      5.72 o 
   0  -9   8       13.39       17.42      2.91 o 
   1  -9   8      137.32      134.25      4.55 o 
   2  -9   8      339.83      315.96      8.32 o 
   3  -9   8       29.00       28.57      2.58 o 
   4  -9   8        1.45        6.09      2.33 o 
   5  -9   8       81.87       85.00      7.22 o 
   6  -9   8       55.51       50.07      4.88 o 
   7  -9   8       31.92       39.95     13.27 o 
  -5  -8   8      201.63      227.84      9.12 o 
  -4  -8   8      329.13      337.39     11.73 o 
  -3  -8   8     1013.13     1040.75     28.84 o 
  -2  -8   8      766.35      772.03     16.04 o 
  -1  -8   8      394.05      411.09     16.00 o 
   0  -8   8     1309.91     1327.77     29.46 o 
   1  -8   8      583.93      638.29     14.87 o 
   2  -8   8     1001.97      947.93     21.29 o 
   3  -8   8      828.07      826.39     23.47 o 
   4  -8   8      725.64      725.08     26.33 o 
   5  -8   8       81.62       84.76      5.89 o 
   6  -8   8      276.20      253.45     15.22 o 
   7  -8   8       89.69       94.23      6.66 o 
  -6  -7   8       31.72       35.44      4.03 o 
  -5  -7   8       91.55       84.43      5.01 o 
  -4  -7   8      170.18      167.16      7.11 o 
  -3  -7   8       96.12       84.75      4.17 o 
  -2  -7   8        1.10        1.87      2.14 o 
  -1  -7   8      179.48      157.45      4.40 o 
   0  -7   8      177.09      152.85      4.72 o 
   1  -7   8      566.36      545.04     12.82 o 
   2  -7   8       32.91       34.56      1.81 o 
   3  -7   8       93.40       91.71      4.12 o 
   4  -7   8      254.22      265.47      9.58 o 
   5  -7   8      393.73      400.49     13.49 o 
   6  -7   8       87.86       87.20      8.06 o 
   7  -7   8      204.41      197.26     11.45 o 
  -7  -6   8      282.88      297.63     11.46 o 
  -6  -6   8      238.93      242.18     12.00 o 
  -5  -6   8      235.72      244.88      9.32 o 
  -4  -6   8     1323.97     1331.64     36.09 o 
  -3  -6   8     1388.70     1364.99     29.48 o 
  -2  -6   8      821.69      812.17     18.30 o 
  -1  -6   8      755.54      827.32     17.62 o 
   0  -6   8     3485.47     3377.83     62.95 o 
   1  -6   8     1990.64     1976.06     38.98 o 
   2  -6   8      194.13      203.01      4.95 o 
   3  -6   8       52.16       50.94      2.82 o 
   4  -6   8     1441.98     1402.38     36.34 o 
   5  -6   8       32.57       34.31      3.09 o 
   6  -6   8      430.25      407.19     19.32 o 
   7  -6   8      515.48      528.60     23.32 o 
  -7  -5   8       25.80       25.35      5.16 o 
  -6  -5   8       14.06       16.04      2.83 o 
  -5  -5   8      186.29      193.60      7.99 o 
  -4  -5   8      193.16      180.38      6.55 o 
  -3  -5   8       95.82       76.92      2.92 o 
  -2  -5   8      133.46      128.12      4.16 o 
  -1  -5   8      226.71      234.02      5.90 o 
   0  -5   8      157.02      153.24      4.80 o 
   1  -5   8        0.99        3.57      1.06 o 
   2  -5   8      343.80      326.86      8.36 o 
   3  -5   8        8.59        7.80      1.39 o 
   4  -5   8      290.02      272.59      8.70 o 
   5  -5   8     1293.62     1235.77     35.37 o 
   6  -5   8       89.62       82.82      6.62 o 
   7  -5   8        9.30        8.04      3.17 o 
  -7  -4   8      335.16      352.41     20.72 o 
  -6  -4   8      364.25      346.37     12.06 o 
  -5  -4   8      305.31      314.17     13.63 o 
  -4  -4   8     1248.22     1242.66     31.65 o 
  -3  -4   8     3360.63     3335.24     69.46 o 
  -2  -4   8     2546.17     2512.59     52.61 o 
  -1  -4   8     2338.32     2274.95     39.42 o 
   0  -4   8     3530.84     3634.04     68.42 o 
   1  -4   8     1185.87     1170.56     21.77 o 
   2  -4   8      895.58      933.02     21.11 o 
   3  -4   8       10.11       15.81      2.65 o 
   4  -4   8     1620.73     1607.38     41.28 o 
   5  -4   8      953.46      895.28     34.92 o 
   6  -4   8      173.65      146.28      9.24 o 
   7  -4   8       98.45      107.05     12.10 o 
  -8  -3   8       50.88       51.19      4.36 o 
  -7  -3   8       88.19       74.00      4.92 o 
  -6  -3   8       21.21       26.21      3.11 o 
  -5  -3   8       60.46       59.53      3.93 o 
  -4  -3   8      118.07      113.33      4.28 o 
  -3  -3   8       43.86       45.13      2.04 o 
  -2  -3   8       73.03       62.33      2.40 o 
  -1  -3   8      228.68      218.77      5.03 o 
   0  -3   8       19.61       13.84      1.12 o 
   1  -3   8       25.45       27.91      1.37 o 
   2  -3   8      351.25      343.69      8.42 o 
   3  -3   8      301.63      289.59      9.74 o 
   4  -3   8       73.31       78.56      5.61 o 
   5  -3   8      100.74      109.61      9.95 o 
   6  -3   8       71.56       56.73      5.52 o 
   7  -3   8      201.99      190.77     11.31 o 
  -8  -2   8       63.91       59.44      4.68 o 
  -7  -2   8      417.92      422.23     14.24 o 
  -6  -2   8      403.87      399.75     13.44 o 
  -5  -2   8      591.31      584.29     17.64 o 
  -4  -2   8     1357.97     1395.88     30.62 o 
  -3  -2   8     2601.69     2494.09     47.71 o 
  -2  -2   8     2436.73     2437.88     41.81 o 
  -1  -2   8     1993.03     2016.72     37.49 o 
   0  -2   8     5415.54     5410.69    110.24 o 
   1  -2   8     1178.04     1173.15     23.40 o 
   2  -2   8     1192.56     1200.56     26.68 o 
   3  -2   8     1927.50     1908.72     59.47 o 
   4  -2   8     1613.22     1695.27     53.38 o 
   5  -2   8      106.87      106.05      6.83 o 
   6  -2   8      248.95      250.61     19.13 o 
   7  -2   8      156.87      155.70     10.05 o 
  -8  -1   8       35.84       32.72      3.62 o 
  -7  -1   8       52.73       45.17      3.93 o 
  -6  -1   8        4.83        2.07      1.73 o 
  -5  -1   8      211.53      215.30      7.43 o 
  -4  -1   8      187.57      193.98      5.95 o 
  -3  -1   8        1.45       -0.74      0.74 o 
  -2  -1   8      489.40      492.85      9.40 o 
  -1  -1   8      211.87      218.10      5.12 o 
   0  -1   8       65.55       65.83      2.68 o 
   1  -1   8     1394.01     1408.53     31.02 o 
   2  -1   8      366.90      378.62     11.00 o 
   3  -1   8       30.56       25.24      2.32 o 
   4  -1   8       90.58       96.11      4.92 o 
   5  -1   8      669.88      715.29     40.40 o 
   6  -1   8       53.47       60.90      8.98 o 
   7  -1   8       89.42       83.93     10.93 o 
  -8   0   8      167.09      165.41      7.78 o 
  -7   0   8      547.45      535.76     20.66 o 
  -6   0   8      440.72      420.54     16.44 o 
  -5   0   8      194.42      175.69      7.35 o 
  -4   0   8     1463.40     1445.34     31.68 o 
  -3   0   8     3227.65     3241.68     61.54 o 
  -2   0   8     2892.38     2994.81     51.22 o 
  -1   0   8     1246.62     1285.69     22.60 o 
   0   0   8     3737.33     3758.14     76.81 o 
   1   0   8     3190.34     3101.79     82.43 o 
   2   0   8     1151.59     1123.03     36.41 o 
   3   0   8      300.79      317.40     11.89 o 
   4   0   8     2310.78     2230.83     69.77 o 
   5   0   8      317.80      333.93     15.61 o 
   6   0   8      249.58      281.06     21.08 o 
   7   0   8      204.84      226.41     19.52 o 
  -8   1   8       89.68       88.60      5.49 o 
  -7   1   8      116.87      109.48      5.85 o 
  -6   1   8        6.40        9.53      2.26 o 
  -5   1   8       33.49       37.83      3.21 o 
  -4   1   8        7.65        6.60      1.35 o 
  -3   1   8       32.32       34.74      2.12 o 
  -2   1   8      170.41      178.46      4.22 o 
  -1   1   8        2.23        3.54      0.72 o 
   0   1   8       40.78       32.56      2.19 o 
   1   1   8      538.87      556.19     15.72 o 
   2   1   8      809.64      748.41     25.23 o 
   3   1   8       46.89       40.78      3.13 o 
   4   1   8       99.98       98.07      7.03 o 
   5   1   8      406.06      427.90     21.27 o 
   6   1   8      170.55      189.71     14.44 o 
  -8   2   8       89.93       93.72     11.69 o 
  -7   2   8      255.58      295.24     15.30 o 
  -6   2   8      280.17      280.32     10.12 o 
  -5   2   8      388.60      382.50     12.42 o 
  -4   2   8     1785.33     1798.19     39.05 o 
  -3   2   8     3091.36     3120.94     55.57 o 
  -2   2   8     1760.08     1816.25     31.76 o 
  -1   2   8     1001.36     1003.42     19.81 o 
   0   2   8     3104.76     3160.48     80.28 o 
   1   2   8     1804.93     1896.88     49.13 o 
   2   2   8     1768.47     1662.23     52.65 o 
   3   2   8      536.14      515.75     21.60 o 
   4   2   8     1062.19     1045.79     40.25 o 
   5   2   8      489.36      512.54     22.31 o 
   6   2   8      141.91      146.59      9.61 o 
  -8   3   8       87.79       74.82      5.46 o 
  -7   3   8       59.26       58.78      4.33 o 
  -6   3   8       69.83       77.19      5.13 o 
  -5   3   8       39.28       37.24      3.09 o 
  -4   3   8      170.99      181.52      4.89 o 
  -3   3   8       42.00       37.82      1.95 o 
  -2   3   8      433.13      425.75      8.99 o 
  -1   3   8       96.88      100.45      4.00 o 
   0   3   8      594.02      569.78     14.27 o 
   1   3   8      412.50      416.34     12.60 o 
   2   3   8      356.57      381.97     14.65 o 
   3   3   8       10.83        8.09      3.12 o 
   4   3   8      133.12      124.88     17.18 o 
   5   3   8      294.74      319.66     15.67 o 
   6   3   8       35.28       41.27      8.78 o 
  -8   4   8       36.80       37.68      7.42 o 
  -7   4   8      402.68      395.46     13.42 o 
  -6   4   8      450.91      461.95     14.83 o 
  -5   4   8      403.20      405.77     11.62 o 
  -4   4   8      529.38      538.44     11.62 o 
  -3   4   8      969.71      981.83     20.82 o 
  -2   4   8      748.69      751.70     18.64 o 
  -1   4   8     1118.65     1124.96     26.63 o 
   0   4   8     3344.93     3157.55     70.54 o 
   1   4   8     2183.47     2181.22     56.76 o 
   2   4   8      543.83      572.49     37.67 o 
   3   4   8      723.82      723.93     29.87 o 
   4   4   8      780.20      731.62     30.43 o 
   5   4   8      397.63      408.44     28.50 o 
  -7   5   8       75.90       76.97      6.48 o 
  -6   5   8       25.30       27.14      4.14 o 
  -5   5   8      227.71      219.70      9.64 o 
  -4   5   8      114.71      119.02      4.39 o 
  -3   5   8       55.59       50.58      2.98 o 
  -2   5   8      963.42      932.71     26.61 o 
  -1   5   8       67.00       69.52      3.49 o 
   0   5   8       89.25       94.53      4.04 o 
   1   5   8      453.52      472.81     16.20 o 
   2   5   8      310.94      314.08     28.50 o 
   3   5   8      112.04      121.13      8.53 o 
   4   5   8       30.87       32.76      5.86 o 
  -7   6   8      468.55      478.84     20.06 o 
  -6   6   8      218.81      225.91     11.43 o 
  -5   6   8       62.10       66.10      4.33 o 
  -4   6   8      260.81      254.15      8.48 o 
  -3   6   8     1267.31     1232.80     31.57 o 
  -2   6   8      839.76      788.34     24.22 o 
  -1   6   8      756.68      766.18     32.68 o 
   0   6   8     1077.27     1095.60     26.29 o 
   1   6   8      901.99      884.32     35.77 o 
   2   6   8      286.04      262.29     14.16 o 
   3   6   8      345.78      350.45     27.52 o 
   4   6   8      574.41      591.05     47.04 o 
  -6   7   8        2.97        4.91      2.28 o 
  -5   7   8       10.15       13.36      2.23 o 
  -4   7   8       24.33       24.11      2.47 o 
  -3   7   8        7.51       10.35      2.01 o 
  -2   7   8      108.61       97.37      6.59 o 
  -1   7   8        0.60       -1.45      1.45 o 
   0   7   8        2.31        4.51      1.73 o 
   1   7   8      539.18      584.04     19.98 o 
   2   7   8      289.33      303.42     29.47 o 
   3   7   8       51.07       64.05     12.10 o 
  -5   8   8      170.11      165.88      8.85 o 
  -4   8   8      440.17      444.88     16.56 o 
  -3   8   8     1175.32     1151.03     50.60 o 
  -2   8   8      508.71      497.82     17.67 o 
  -1   8   8      132.07      120.27      5.66 o 
   0   8   8      583.42      563.70     19.68 o 
   1   8   8      565.03      563.66     29.45 o 
  -3   9   8        5.90        4.25      1.90 o 
  -2   9   8       63.70       65.32      7.10 o 
  -1   9   8       40.30       40.85      3.54 o 
  -1 -12   9      582.04      618.96     18.67 o 
   0 -12   9      146.29      143.08      6.26 o 
   1 -12   9      202.38      220.53     10.22 o 
   2 -12   9      431.22      448.27     24.20 o 
   3 -12   9      339.44      362.22     12.53 o 
   4 -12   9       29.03       20.94      3.75 o 
  -2 -11   9        6.88       10.73      2.16 o 
  -1 -11   9      108.28      114.08      5.43 o 
   0 -11   9      185.63      184.43      7.19 o 
   1 -11   9       37.22       40.02      3.04 o 
   2 -11   9       15.25       17.56      1.96 o 
   3 -11   9      270.09      280.89     10.01 o 
   4 -11   9      110.17      120.03     14.44 o 
   5 -11   9       72.04       73.46      6.10 o 
  -4 -10   9      152.41      151.37      7.89 o 
  -3 -10   9      203.75      214.90     16.79 o 
  -2 -10   9      331.98      316.99     10.62 o 
  -1 -10   9      503.99      504.39     15.37 o 
   0 -10   9      117.54      114.70      5.21 o 
   1 -10   9       89.20       96.51      4.64 o 
   2 -10   9      833.84      830.00     20.40 o 
   3 -10   9      439.59      440.14     14.04 o 
   4 -10   9      106.43      110.06      6.94 o 
   5 -10   9      213.00      208.14     10.60 o 
   6 -10   9      222.37      214.23     11.16 o 
  -4  -9   9       67.70       79.97      7.32 o 
  -3  -9   9       10.51       13.50      2.46 o 
  -2  -9   9        5.95        3.17      1.85 o 
  -1  -9   9      197.87      192.84      7.17 o 
   0  -9   9      608.38      609.83     18.06 o 
   1  -9   9      129.92      130.68      4.51 o 
   2  -9   9       11.65       18.34      2.20 o 
   3  -9   9      372.55      412.67     13.02 o 
   4  -9   9      430.10      429.21     17.15 o 
   5  -9   9       66.18       64.40      6.05 o 
   6  -9   9      199.37      217.67     12.88 o 
  -5  -8   9      507.25      544.33     19.18 o 
  -4  -8   9      455.91      454.99     20.48 o 
  -3  -8   9      138.60      143.79      6.50 o 
  -2  -8   9      395.95      403.44     10.30 o 
  -1  -8   9      610.98      592.98     17.11 o 
   0  -8   9      941.88      884.97     30.36 o 
   1  -8   9      361.30      366.04      9.30 o 
   2  -8   9      541.68      520.84     15.02 o 
   3  -8   9      599.66      611.55     22.39 o 
   4  -8   9      107.07      100.11      5.23 o 
   5  -8   9      163.84      160.31      7.18 o 
   6  -8   9      294.69      286.12     11.03 o 
  -6  -7   9       12.85        8.75      2.78 o 
  -5  -7   9       11.81       10.56      3.58 o 
  -4  -7   9       59.03       70.43      4.57 o 
  -3  -7   9       50.00       51.38      2.73 o 
  -2  -7   9      285.09      264.32      7.29 o 
  -1  -7   9      511.72      502.38     13.03 o 
   0  -7   9      276.24      281.68      7.48 o 
   1  -7   9       11.39       12.31      1.74 o 
   2  -7   9      247.03      243.68      5.85 o 
   3  -7   9      704.07      721.39     21.53 o 
   4  -7   9      642.69      651.78     19.92 o 
   5  -7   9      349.17      340.01     12.00 o 
   6  -7   9       98.19      101.65      7.59 o 
   7  -7   9      407.80      440.73     20.43 o 
  -6  -6   9      232.29      236.40     10.17 o 
  -5  -6   9      515.10      497.84     18.09 o 
  -4  -6   9      303.10      298.24     10.53 o 
  -3  -6   9      170.68      176.62      5.32 o 
  -2  -6   9     1455.67     1358.60     29.55 o 
  -1  -6   9     1805.42     1839.64     45.30 o 
   0  -6   9       76.26       79.55      2.75 o 
   1  -6   9      219.00      218.41      5.79 o 
   2  -6   9      804.58      807.16     18.67 o 
   3  -6   9      694.96      696.19     18.94 o 
   4  -6   9      491.16      477.20     15.22 o 
   5  -6   9      432.93      429.06     19.05 o 
   6  -6   9      187.39      189.64     15.81 o 
   7  -6   9       73.28       68.45     10.73 o 
  -7  -5   9        7.10        2.16      2.19 o 
  -6  -5   9       72.16       62.90      7.56 o 
  -5  -5   9       10.19       11.20      2.51 o 
  -4  -5   9      341.65      356.56     13.67 o 
  -3  -5   9       84.96       83.89      3.25 o 
  -2  -5   9       60.49       55.18      2.58 o 
  -1  -5   9      200.87      180.72      5.52 o 
   0  -5   9     1063.49     1034.53     19.59 o 
   1  -5   9      402.14      406.69      9.09 o 
   2  -5   9      437.63      410.69     10.25 o 
   3  -5   9     2676.77     2633.57     65.77 o 
   4  -5   9      298.96      278.49     13.39 o 
   5  -5   9      234.21      214.33     11.59 o 
   6  -5   9      289.14      280.04     14.35 o 
   7  -5   9      402.37      405.14     19.32 o 
  -7  -4   9      143.76      142.71      7.18 o 
  -6  -4   9      252.60      249.59     14.96 o 
  -5  -4   9     1215.13     1246.65     34.53 o 
  -4  -4   9     1383.81     1364.42     36.91 o 
  -3  -4   9      751.45      753.38     17.19 o 
  -2  -4   9      363.88      369.68      9.17 o 
  -1  -4   9     1053.08     1015.58     18.29 o 
   0  -4   9      273.91      299.26      7.01 o 
   1  -4   9       20.53       20.16      1.40 o 
   2  -4   9     2169.04     2189.08     47.92 o 
   3  -4   9     1725.25     1723.52     43.74 o 
   4  -4   9      186.53      187.22     10.07 o 
   5  -4   9      157.54      155.98     14.25 o 
   6  -4   9      302.23      313.56     15.58 o 
   7  -4   9       83.36       81.26      7.31 o 
  -7  -3   9       19.45       16.55      3.06 o 
  -6  -3   9        8.95        7.82      2.76 o 
  -5  -3   9        0.80        0.91      1.89 o 
  -4  -3   9        9.43       10.44      1.70 o 
  -3  -3   9       53.45       52.07      3.34 o 
  -2  -3   9        2.61        1.01      0.86 o 
  -1  -3   9      211.70      224.10      5.27 o 
   0  -3   9     1030.55      975.10     22.13 o 
   1  -3   9     1913.87     1867.51     36.86 o 
   2  -3   9       32.51       39.01      2.81 o 
   3  -3   9      704.78      707.27     30.75 o 
   4  -3   9     1013.43      985.27     54.26 o 
   5  -3   9      471.84      425.49     27.33 o 
   6  -3   9      452.94      449.36     20.56 o 
   7  -3   9      493.44      517.44     23.60 o 
  -7  -2   9      267.21      246.81      9.94 o 
  -6  -2   9      549.85      515.56     16.59 o 
  -5  -2   9     1354.37     1350.84     37.05 o 
  -4  -2   9     1257.05     1262.26     28.16 o 
  -3  -2   9      721.62      665.31     13.98 o 
  -2  -2   9     1802.23     1815.23     38.68 o 
  -1  -2   9      295.07      304.55      6.79 o 
   0  -2   9     1758.29     1733.47     38.08 o 
   1  -2   9      938.69      983.59     19.93 o 
   2  -2   9      916.64      939.03     25.03 o 
   3  -2   9      492.16      502.78     17.52 o 
   4  -2   9      137.94      122.57     11.32 o 
   5  -2   9      180.38      215.87     17.18 o 
   6  -2   9      324.07      349.76     24.59 o 
   7  -2   9       80.19       62.99      6.45 o 
  -7  -1   9        5.26        8.11      2.55 o 
  -6  -1   9       28.79       24.93      3.01 o 
  -5  -1   9       27.01       31.16      4.58 o 
  -4  -1   9      391.35      387.46     10.17 o 
  -3  -1   9       42.42       39.28      1.99 o 
  -2  -1   9      100.67      100.15      3.60 o 
  -1  -1   9     1732.52     1731.34     36.16 o 
   0  -1   9      611.35      667.83     15.51 o 
   1  -1   9       11.75       18.77      1.77 o 
   2  -1   9      324.41      297.78     11.11 o 
   3  -1   9     1203.00     1145.46     37.04 o 
   4  -1   9      838.18      861.91     45.28 o 
   5  -1   9      433.75      404.80     26.93 o 
   6  -1   9      252.07      252.17     19.91 o 
  -8   0   9      229.09      223.68     14.17 o 
  -7   0   9      102.42      109.76      8.02 o 
  -6   0   9      384.01      376.31     12.97 o 
  -5   0   9     1322.86     1337.97     36.68 o 
  -4   0   9     1929.99     1928.76     41.59 o 
  -3   0   9       93.00       97.16      4.71 o 
  -2   0   9     2096.08     2094.21     37.72 o 
  -1   0   9     3284.16     3373.87     68.82 o 
   0   0   9      592.50      624.18     17.25 o 
   1   0   9      287.25      303.80      9.42 o 
   2   0   9     1234.92     1223.94     39.28 o 
   3   0   9      942.91      993.63     37.64 o 
   4   0   9      169.51      176.55      9.66 o 
   5   0   9      191.56      182.43     10.11 o 
   6   0   9      203.00      226.41     19.13 o 
  -8   1   9        2.66        0.18      1.99 o 
  -7   1   9       35.90       34.27      3.70 o 
  -6   1   9       12.41       10.61      2.58 o 
  -5   1   9       16.26       20.97      2.63 o 
  -4   1   9      425.13      431.50      9.70 o 
  -3   1   9      562.24      557.23     12.74 o 
  -2   1   9       61.09       59.52      2.36 o 
  -1   1   9      369.96      382.55     10.12 o 
   0   1   9     1574.67     1535.39     40.28 o 
   1   1   9      536.30      530.95     15.31 o 
   2   1   9       90.44       94.82      5.97 o 
   3   1   9     1314.12     1212.85     45.65 o 
   4   1   9      659.30      670.77     27.26 o 
   5   1   9      231.25      247.78     12.89 o 
   6   1   9      183.20      182.30     16.79 o 
  -7   2   9      236.23      238.05      9.54 o 
  -6   2   9      610.77      622.60     19.08 o 
  -5   2   9      939.30      972.11     27.54 o 
  -4   2   9     1218.45     1235.74     24.67 o 
  -3   2   9      775.31      766.18     14.95 o 
  -2   2   9      599.78      626.86     14.85 o 
  -1   2   9     1864.49     1909.96     43.57 o 
   0   2   9     1179.45     1135.02     30.41 o 
   1   2   9      279.13      317.60     10.31 o 
   2   2   9      844.86      811.34     31.96 o 
   3   2   9     1032.65      991.44     56.02 o 
   4   2   9      207.86      218.30     11.61 o 
   5   2   9      198.05      202.89     11.50 o 
  -7   3   9       10.28       12.34      2.70 o 
  -6   3   9        4.48        3.80      1.99 o 
  -5   3   9       14.12       13.24      2.22 o 
  -4   3   9      308.14      307.62      9.63 o 
  -3   3   9      542.58      545.13     11.49 o 
  -2   3   9      287.71      274.48      8.76 o 
  -1   3   9      619.10      593.39     15.00 o 
   0   3   9      444.32      469.16     14.05 o 
   1   3   9      597.19      566.89     16.68 o 
   2   3   9      222.97      195.70     10.78 o 
   3   3   9      625.81      606.86     25.60 o 
   4   3   9      489.36      476.71     39.43 o 
   5   3   9      145.26      167.53     20.49 o 
  -7   4   9      147.65      160.33      7.50 o 
  -6   4   9      164.62      183.82      7.96 o 
  -5   4   9      676.58      695.13     18.21 o 
  -4   4   9      606.75      632.13     16.57 o 
  -3   4   9      655.32      649.24     16.57 o 
  -2   4   9     1778.65     1732.24     43.04 o 
  -1   4   9     1358.55     1390.15     34.91 o 
   0   4   9      615.12      663.14     19.22 o 
   1   4   9      364.42      364.42     13.24 o 
   2   4   9      666.90      642.92     27.22 o 
   3   4   9      637.33      663.66     32.59 o 
   4   4   9       13.69        7.09      2.96 o 
  -7   5   9        6.07        4.45      3.17 o 
  -6   5   9        0.06       -2.44      2.44 o 
  -5   5   9      180.04      173.53      8.15 o 
  -4   5   9      864.18      849.18     22.59 o 
  -3   5   9      519.04      515.72     14.92 o 
  -2   5   9       36.64       42.00      3.18 o 
  -1   5   9      448.01      430.07     15.78 o 
   0   5   9      746.91      766.29     27.10 o 
   1   5   9      188.29      211.10     11.15 o 
   2   5   9       89.78       97.35      7.65 o 
   3   5   9      430.20      448.09     21.01 o 
   4   5   9      539.47      558.44     69.87 o 
  -6   6   9       41.60       49.69      7.22 o 
  -5   6   9      531.32      514.56     35.52 o 
  -4   6   9     1035.54     1004.11     28.45 o 
  -3   6   9      319.41      320.86     10.39 o 
  -2   6   9      566.73      553.77     25.81 o 
  -1   6   9     1082.64     1045.56     36.35 o 
   0   6   9      401.27      390.61     14.43 o 
   1   6   9      319.31      353.16     13.49 o 
   2   6   9      275.16      270.23     14.73 o 
   3   6   9      555.64      585.37     26.23 o 
  -5   7   9       37.85       33.59      4.88 o 
  -4   7   9      245.53      246.20      9.64 o 
  -3   7   9      210.57      208.79     10.69 o 
  -2   7   9      117.90      106.45      8.40 o 
  -1   7   9      406.30      428.31     19.92 o 
   0   7   9      621.81      630.15     22.70 o 
   1   7   9      237.96      245.24     10.84 o 
  -4   8   9      298.28      293.42     11.89 o 
  -3   8   9       91.10       85.73      4.70 o 
  -2   8   9      131.66      133.83      6.16 o 
  -1   8   9      716.14      739.70     25.41 o 
   0   8   9      179.80      174.59     22.25 o 
   0 -12  10      240.53      229.49     10.35 o 
   1 -12  10      181.31      171.71      7.06 o 
   2 -12  10        0.36        0.30      1.78 o 
  -2 -11  10      176.59      184.69      7.74 o 
  -1 -11  10       78.93       79.26      4.53 o 
   0 -11  10        1.21        3.24      1.77 o 
   1 -11  10      159.36      147.40      6.22 o 
   2 -11  10      377.03      405.10     15.45 o 
   3 -11  10      242.53      253.78     10.31 o 
   4 -11  10       85.88       80.51     11.32 o 
  -3 -10  10      167.56      149.41      8.42 o 
  -2 -10  10      264.31      262.23     10.65 o 
  -1 -10  10       55.50       60.03      3.82 o 
   0 -10  10      256.31      248.23      8.71 o 
   1 -10  10      449.30      405.15     15.59 o 
   2 -10  10      122.65      126.41      5.67 o 
   3 -10  10       63.76       58.55      3.66 o 
   4 -10  10       85.62       78.56      5.72 o 
   5 -10  10       25.43       21.33      3.46 o 
  -4  -9  10       25.83       25.34      3.94 o 
  -3  -9  10       89.66       94.97      6.33 o 
  -2  -9  10      465.64      476.15     14.54 o 
  -1  -9  10      344.69      318.56     10.50 o 
   0  -9  10       46.12       49.59      3.20 o 
   1  -9  10      572.43      591.25     17.05 o 
   2  -9  10      665.29      672.91     19.68 o 
   3  -9  10      290.74      307.84     10.42 o 
   4  -9  10      153.37      156.53      8.25 o 
   5  -9  10      355.43      363.82     15.37 o 
  -5  -8  10       24.18       29.57      3.66 o 
  -4  -8  10       44.98       47.92      4.53 o 
  -3  -8  10      308.27      304.09     22.25 o 
  -2  -8  10      489.93      454.14     13.80 o 
  -1  -8  10      108.46       94.76      4.56 o 
   0  -8  10      243.64      253.19      8.63 o 
   1  -8  10      636.97      630.73     14.89 o 
   2  -8  10      109.97      109.49      6.67 o 
   3  -8  10       70.94       79.75      4.30 o 
   4  -8  10       85.66       87.58      6.66 o 
   5  -8  10       65.22       59.75      7.92 o 
   6  -8  10       23.43       28.13      4.55 o 
  -5  -7  10      187.79      196.36     13.34 o 
  -4  -7  10      165.07      172.87      7.62 o 
  -3  -7  10      273.21      280.48      8.31 o 
  -2  -7  10      198.53      210.61      7.66 o 
  -1  -7  10      435.42      412.59     12.61 o 
   0  -7  10      111.88      105.76      4.64 o 
   1  -7  10     1038.04     1008.42     20.73 o 
   2  -7  10     1255.71     1313.51     31.74 o 
   3  -7  10      642.99      642.86     19.47 o 
   4  -7  10      206.74      206.96      8.10 o 
   5  -7  10      935.16      953.17     37.54 o 
   6  -7  10      361.53      360.79     17.39 o 
  -6  -6  10      117.86      117.95      6.62 o 
  -5  -6  10       53.16       45.88      4.10 o 
  -4  -6  10      454.92      465.30     14.95 o 
  -3  -6  10      575.27      547.70     13.24 o 
  -2  -6  10      306.45      293.58      8.97 o 
  -1  -6  10       41.84       44.19      2.92 o 
   0  -6  10      284.19      266.09      7.93 o 
   1  -6  10      980.97      962.91     19.89 o 
   2  -6  10      322.70      337.20      8.86 o 
   3  -6  10       44.10       39.98      2.97 o 
   4  -6  10       48.98       45.40      4.69 o 
   5  -6  10      133.23      125.91      8.56 o 
   6  -6  10        5.36        3.40      2.72 o 
  -6  -5  10      215.22      234.19     13.24 o 
  -5  -5  10      361.52      378.86     13.06 o 
  -4  -5  10        1.63        2.64      1.87 o 
  -3  -5  10      268.06      256.98      8.93 o 
  -2  -5  10      821.15      813.84     21.09 o 
  -1  -5  10     1195.08     1175.52     32.19 o 
   0  -5  10      577.70      577.07     11.55 o 
   1  -5  10     1828.99     1761.44     35.19 o 
   2  -5  10      790.37      755.47     17.73 o 
   3  -5  10     1091.55     1051.83     39.88 o 
   4  -5  10      270.29      277.60     13.53 o 
   5  -5  10      832.48      803.35     32.43 o 
   6  -5  10      439.75      418.28     19.46 o 
  -6  -4  10      687.84      707.72     21.74 o 
  -5  -4  10       39.92       41.36      3.82 o 
  -4  -4  10       45.57       46.04      3.62 o 
  -3  -4  10      228.46      227.90     10.18 o 
  -2  -4  10      248.35      247.32      8.37 o 
  -1  -4  10       14.45       14.33      1.77 o 
   0  -4  10     1238.55     1279.25     26.28 o 
   1  -4  10     1500.08     1515.41     30.28 o 
   2  -4  10      228.15      231.41      6.51 o 
   3  -4  10       34.93       40.04      4.27 o 
   4  -4  10      102.85      113.77      7.59 o 
   5  -4  10       99.33       92.96      7.16 o 
   6  -4  10        0.19       -0.98      2.21 o 
  -7  -3  10        1.23       -0.91      2.05 o 
  -6  -3  10        3.44        7.42      2.46 o 
  -5  -3  10      212.86      220.69      8.89 o 
  -4  -3  10       54.25       56.47      3.95 o 
  -3  -3  10      260.83      255.45      7.05 o 
  -2  -3  10     1783.70     1774.45     38.57 o 
  -1  -3  10     2824.34     2836.85     68.61 o 
   0  -3  10       82.25       74.21      3.20 o 
   1  -3  10     1618.43     1611.64     32.08 o 
   2  -3  10     1682.92     1735.54     52.40 o 
   3  -3  10     1238.10     1215.58     65.19 o 
   4  -3  10      654.02      688.20     40.21 o 
   5  -3  10      693.78      674.15     40.21 o 
   6  -3  10      319.72      329.45     18.15 o 
  -7  -2  10      161.74      179.92      8.38 o 
  -6  -2  10      421.46      411.54     14.16 o 
  -5  -2  10       94.90       88.84      5.16 o 
  -4  -2  10       69.80       67.59      3.72 o 
  -3  -2  10       43.62       41.17      3.81 o 
  -2  -2  10     1282.68     1266.89     27.71 o 
  -1  -2  10      255.12      274.73      7.33 o 
   0  -2  10      258.09      260.69      6.98 o 
   1  -2  10      625.46      655.89     15.69 o 
   2  -2  10      123.05      134.28      5.14 o 
   3  -2  10       76.15       82.37      9.37 o 
   4  -2  10      186.41      217.43     16.79 o 
   6  -2  10       23.93       22.64      6.64 o 
  -7  -1  10        5.73       10.55      2.70 o 
  -6  -1  10      109.68      113.52      6.21 o 
  -5  -1  10      125.79      128.66      6.34 o 
  -4  -1  10      234.08      230.89      7.72 o 
  -3  -1  10     1058.91     1072.30     21.72 o 
  -2  -1  10      281.40      279.38      8.37 o 
  -1  -1  10      859.24      860.09     19.80 o 
   0  -1  10      411.32      408.51     12.14 o 
   1  -1  10     1752.73     1658.46     37.58 o 
   2  -1  10     2415.93     2299.70     71.87 o 
   3  -1  10     1222.87     1135.67     42.61 o 
   4  -1  10      318.04      348.59     23.81 o 
   6  -1  10      341.24      350.54     25.76 o 
  -7   0  10      324.87      318.81     11.99 o 
  -6   0  10      546.68      540.77     17.45 o 
  -5   0  10        4.09        5.39      2.74 o 
  -4   0  10      735.87      723.62     19.37 o 
  -3   0  10     1048.12     1058.76     21.49 o 
  -2   0  10      416.73      428.84     10.95 o 
  -1   0  10       49.64       64.88      3.45 o 
   0   0  10      220.44      232.96      7.80 o 
   1   0  10      834.22      878.21     20.56 o 
   2   0  10      151.73      154.69      8.44 o 
   3   0  10       36.50       34.87      3.83 o 
   4   0  10       34.31       41.06      4.40 o 
   5   0  10      166.36      172.15     15.61 o 
   6   0  10        3.81        3.51      4.68 o 
  -7   1  10        1.36        4.36      2.26 o 
  -6   1  10      245.13      259.88     10.21 o 
  -5   1  10      953.33      966.95     24.24 o 
  -4   1  10        6.68        9.75      2.54 o 
  -3   1  10      309.20      288.81      7.22 o 
  -2   1  10     1060.48     1065.44     27.05 o 
  -1   1  10     1180.43     1209.90     32.33 o 
   0   1  10      283.31      279.86      9.18 o 
   1   1  10     1682.22     1588.15     41.62 o 
   2   1  10     1066.36     1083.47     52.89 o 
   3   1  10     1192.66     1164.40     44.27 o 
   4   1  10      180.13      180.06     10.28 o 
   5   1  10      499.36      542.34     32.59 o 
  -7   2  10       65.90       69.34      7.12 o 
  -6   2  10      812.88      843.34     24.92 o 
  -5   2  10      179.46      192.42      8.78 o 
  -4   2  10       86.78       86.72      3.36 o 
  -3   2  10      621.55      606.71     14.61 o 
  -2   2  10      836.35      851.61     25.98 o 
  -1   2  10       80.48       87.69      4.60 o 
   0   2  10      340.28      342.82     10.91 o 
   1   2  10      868.73      889.62     35.05 o 
   2   2  10      224.97      259.10     14.44 o 
   3   2  10       18.25       21.68      3.66 o 
   4   2  10       43.84       45.03      5.86 o 
   5   2  10       35.75       44.45      5.16 o 
  -7   3  10       48.10       47.84      6.39 o 
  -6   3  10       60.06       67.84      4.70 o 
  -5   3  10      619.57      607.02     24.28 o 
  -4   3  10      309.84      310.04      8.20 o 
  -3   3  10      322.18      298.24     13.92 o 
  -2   3  10      540.37      521.09     18.37 o 
  -1   3  10     1674.26     1649.15     40.89 o 
   0   3  10      227.91      238.20      8.44 o 
   1   3  10     1031.70     1014.37     38.14 o 
   2   3  10      892.41      890.54     64.21 o 
   3   3  10      511.26      525.60     23.11 o 
   4   3  10      331.00      342.62     32.40 o 
  -6   4  10      294.60      306.37     14.72 o 
  -5   4  10      215.10      210.44     13.98 o 
  -4   4  10      461.23      427.85     14.13 o 
  -3   4  10      287.39      281.06     12.11 o 
  -2   4  10      523.40      520.05     14.90 o 
  -1   4  10      112.40      110.16      5.80 o 
   0   4  10      308.46      309.80     11.79 o 
   1   4  10      418.86      415.06     14.90 o 
   2   4  10       69.39       88.89     16.00 o 
   3   4  10       23.66       29.40      4.68 o 
  -6   5  10      407.40      411.12     24.79 o 
  -5   5  10      369.78      342.72     20.30 o 
  -4   5  10       45.23       47.97      5.23 o 
  -3   5  10      350.03      333.74     15.27 o 
  -2   5  10      536.99      513.55     23.95 o 
  -1   5  10      601.59      591.63     28.62 o 
   0   5  10      207.66      210.41      9.12 o 
   1   5  10      525.04      522.09     23.45 o 
   2   5  10     1211.27     1293.28     57.97 o 
   3   5  10      212.82      262.71     19.13 o 
  -5   6  10      101.96       96.01      7.83 o 
  -4   6  10      173.48      167.51     16.37 o 
  -3   6  10      421.75      402.70     21.34 o 
  -2   6  10      411.52      402.89     13.34 o 
  -1   6  10       72.80       71.41      4.51 o 
   0   6  10       45.73       42.94      4.16 o 
   1   6  10      450.60      484.13     22.73 o 
  -3   7  10      180.08      192.91      8.96 o 
  -2   7  10      479.67      479.66     19.02 o 
  -1   7  10      447.16      467.82     14.18 o 
   0   7  10      201.25      218.58     10.01 o 
  -1 -11  11       39.47       32.63      3.59 o 
   0 -11  11      675.99      710.08     20.65 o 
   1 -11  11      375.21      357.35     12.09 o 
   2 -11  11      205.33      207.67     13.66 o 
   3 -11  11      127.62      132.76      6.63 o 
  -2 -10  11        0.42        0.77      1.55 o 
  -1 -10  11      142.45      135.59      6.05 o 
   0 -10  11       36.66       34.45      5.54 o 
   1 -10  11        0.31        1.77      1.55 o 
   2 -10  11        0.90        2.91      1.78 o 
   3 -10  11        0.94        1.68      1.50 o 
   4 -10  11       53.12       72.12      6.64 o 
  -3  -9  11      259.54      255.69     11.86 o 
  -2  -9  11      159.22      175.93      7.61 o 
  -1  -9  11      207.62      188.77      7.41 o 
   0  -9  11      690.16      637.66     18.54 o 
   1  -9  11      389.62      384.60     11.94 o 
   2  -9  11       97.60       96.31      4.76 o 
   3  -9  11      329.35      351.55     11.61 o 
   4  -9  11      609.37      649.13     24.01 o 
   5  -9  11      174.80      159.27     14.05 o 
  -4  -8  11      145.90      128.82      8.23 o 
  -3  -8  11       91.41       93.30      8.98 o 
  -2  -8  11       19.35       23.26      2.40 o 
  -1  -8  11      267.12      232.09      8.25 o 
   0  -8  11      155.57      149.30      6.08 o 
   1  -8  11       14.56       14.07      1.80 o 
   2  -8  11        3.65        4.72      1.46 o 
   3  -8  11        0.22       -1.26      1.26 o 
   4  -8  11        1.24        2.52      2.06 o 
   5  -8  11       52.90       65.40      6.07 o 
  -5  -7  11       82.22       81.85      5.44 o 
  -4  -7  11      167.52      187.81      8.13 o 
  -3  -7  11      447.36      459.98     14.18 o 
  -2  -7  11      281.67      262.36     25.96 o 
  -1  -7  11      570.23      549.46     16.14 o 
   0  -7  11     1185.60     1154.63     31.07 o 
   1  -7  11      730.83      695.42     16.13 o 
   2  -7  11      518.63      556.81     14.70 o 
   3  -7  11      568.36      571.43     17.69 o 
   4  -7  11      828.58      859.34     34.09 o 
   5  -7  11      182.68      191.17     11.04 o 
  -5  -6  11      134.03      121.82      9.65 o 
  -4  -6  11      144.32      158.13      7.24 o 
  -3  -6  11        4.45        7.67      1.72 o 
  -2  -6  11       33.93       28.79      2.43 o 
  -1  -6  11      291.91      285.59     11.32 o 
   0  -6  11      154.08      153.60      5.92 o 
   1  -6  11       64.88       68.53      2.70 o 
   2  -6  11        0.55       -0.08      1.58 o 
   3  -6  11       48.75       51.46      4.97 o 
   4  -6  11        0.32        2.16      2.33 o 
   5  -6  11       37.94       43.76      7.03 o 
  -6  -5  11       36.09       36.08      3.98 o 
  -5  -5  11       47.96       50.59      4.33 o 
  -4  -5  11      440.41      467.35     17.23 o 
  -3  -5  11      924.64      914.84     31.05 o 
  -2  -5  11      719.16      742.65     25.72 o 
  -1  -5  11      432.67      399.89     13.01 o 
   0  -5  11     1790.01     1750.50     42.28 o 
   1  -5  11     1171.80     1157.87     23.74 o 
   2  -5  11      658.95      666.06     20.71 o 
   3  -5  11      696.99      713.10     28.70 o 
   4  -5  11      855.41      865.10     34.50 o 
   5  -5  11      330.13      332.65     16.42 o 
   6  -5  11       76.86       71.75      6.88 o 
  -6  -4  11        1.09        2.90      2.32 o 
  -5  -4  11       26.40       26.03      3.43 o 
  -4  -4  11      154.71      146.39      6.76 o 
  -3  -4  11      106.25      106.87      6.20 o 
  -2  -4  11      140.10      124.70      5.17 o 
  -1  -4  11      505.28      485.51     14.52 o 
   0  -4  11       89.16       98.28      3.03 o 
   1  -4  11       12.64       10.32      2.29 o 
   2  -4  11       34.83       36.32      3.09 o 
   3  -4  11       42.35       48.69      7.81 o 
   4  -4  11        4.16        3.92      2.61 o 
   5  -4  11       63.48       60.01      5.93 o 
   6  -4  11        2.44        5.18      3.00 o 
  -6  -3  11      178.48      179.69      8.38 o 
  -5  -3  11      177.79      172.81     10.52 o 
  -4  -3  11     1249.17     1305.73     35.97 o 
  -3  -3  11     1366.27     1319.06     33.37 o 
  -2  -3  11      574.94      586.83     17.22 o 
  -1  -3  11      680.53      701.38     20.03 o 
   0  -3  11     1648.44     1668.99     37.05 o 
   1  -3  11     1785.45     1776.06     39.93 o 
   2  -3  11      626.35      633.00     24.01 o 
   3  -3  11      636.87      646.04     37.86 o 
   4  -3  11      687.36      656.19     39.43 o 
   5  -3  11      358.64      375.14     26.15 o 
  -6  -2  11       43.57       51.81      4.40 o 
  -5  -2  11       25.42       26.97      2.93 o 
  -4  -2  11      389.13      405.64     11.76 o 
  -3  -2  11      258.45      241.52      7.69 o 
  -2  -2  11        1.74        3.27      1.53 o 
  -1  -2  11      318.23      333.10     10.63 o 
   0  -2  11       59.90       65.10      3.43 o 
   1  -2  11        0.83        0.73      0.88 o 
   2  -2  11        4.42        9.25      5.07 o 
   3  -2  11        7.53        6.64      3.90 o 
   4  -2  11       23.31       20.30      5.86 o 
   5  -2  11       50.83       61.29      9.37 o 
  -6  -1  11      375.32      401.88     14.40 o 
  -5  -1  11      383.56      397.35     11.97 o 
  -4  -1  11      301.63      301.09      9.47 o 
  -3  -1  11     1207.47     1212.92     27.18 o 
  -2  -1  11      607.06      605.09     17.77 o 
  -1  -1  11     1550.45     1553.58     44.63 o 
   0  -1  11     2511.99     2521.48     64.42 o 
   1  -1  11     1521.03     1516.52     39.62 o 
   2  -1  11      475.35      489.04     28.30 o 
   3  -1  11      773.02      783.04     30.73 o 
   4  -1  11      764.44      826.78     48.01 o 
   5  -1  11      224.98      258.42     20.69 o 
  -6   0  11       56.98       63.12      4.82 o 
  -5   0  11      176.47      184.74      7.15 o 
  -4   0  11       95.47       99.98      3.71 o 
  -3   0  11        7.74        9.98      1.51 o 
  -2   0  11        6.64        4.88      2.54 o 
  -1   0  11      234.05      246.59      9.22 o 
   0   0  11      238.68      240.23      8.20 o 
   1   0  11       51.66       64.86      4.49 o 
   2   0  11        7.69       10.93      2.60 o 
   3   0  11       66.10       82.31      6.19 o 
   4   0  11        1.07       -0.39      3.51 o 
   5   0  11      112.77      144.04     14.44 o 
  -6   1  11       23.80       19.85      3.16 o 
  -5   1  11      138.25      133.85      7.26 o 
  -4   1  11      414.21      400.44     11.08 o 
  -3   1  11     1236.97     1178.75     33.96 o 
  -2   1  11      900.78      872.31     25.90 o 
  -1   1  11      773.47      718.96     22.35 o 
   0   1  11     1755.76     1737.60     45.69 o 
   1   1  11     1591.68     1642.26     47.54 o 
   2   1  11      465.96      434.81     19.11 o 
   3   1  11      452.62      473.09     20.77 o 
   4   1  11      465.85      479.64     21.33 o 
  -6   2  11        0.38        2.01      2.03 o 
  -5   2  11       81.42       80.66      4.51 o 
  -4   2  11      231.12      237.42      8.76 o 
  -3   2  11       28.05       31.22      2.84 o 
  -2   2  11       20.09       18.66      2.27 o 
  -1   2  11      165.36      160.78      7.10 o 
   0   2  11       89.25      101.76      5.86 o 
   1   2  11        8.65       10.53      2.23 o 
   2   2  11       32.20       25.01      3.83 o 
   3   2  11        0.02        0.61      1.87 o 
   4   2  11       14.69       15.07      3.46 o 
  -6   3  11      248.11      245.17     10.03 o 
  -5   3  11       91.87       86.82     11.52 o 
  -4   3  11      526.08      491.81     16.85 o 
  -3   3  11     1026.19      955.56     28.26 o 
  -2   3  11      595.11      566.01     15.97 o 
  -1   3  11      547.31      551.66     18.30 o 
   0   3  11      968.85      950.42     29.36 o 
   1   3  11      856.78      905.24     28.33 o 
   2   3  11      294.96      309.39     15.45 o 
   3   3  11      218.40      240.98     13.28 o 
  -5   4  11       34.42       34.08      5.22 o 
  -4   4  11      181.35      191.63      7.81 o 
  -3   4  11      102.14       95.23      5.52 o 
  -2   4  11       10.51        9.77      2.08 o 
  -1   4  11      169.23      164.03     12.90 o 
   0   4  11       45.64       65.46      4.66 o 
   1   4  11       12.11       13.16      2.65 o 
   2   4  11        1.00        6.25      3.51 o 
  -4   5  11      342.10      329.32     24.05 o 
  -3   5  11      706.49      653.39     44.46 o 
  -2   5  11      352.02      361.88     12.17 o 
  -1   5  11      431.70      457.06     16.23 o 
   0   5  11     1030.05     1056.53     46.98 o 
   1   5  11      424.29      449.87     16.48 o 
  -3   6  11       23.70       23.10      2.70 o 
  -2   6  11        2.13        2.07      2.08 o 
  -1   6  11       88.08       87.56      7.24 o 
  -1 -10  12       11.49       16.57      2.42 o 
   0 -10  12       63.03       63.93      3.97 o 
   1 -10  12       41.14       61.38      3.74 o 
   2 -10  12       30.59       34.36      3.59 o 
  -2  -9  12      339.13      338.75     11.30 o 
  -1  -9  12      328.31      293.05     10.12 o 
   0  -9  12      128.43      119.80      5.48 o 
   1  -9  12      282.74      306.82     12.33 o 
   2  -9  12      664.33      673.24     23.44 o 
   3  -9  12      331.44      351.57     14.53 o 
  -3  -8  12       14.33       14.83      4.29 o 
  -2  -8  12       36.63       37.23      2.98 o 
  -1  -8  12      100.04      101.30      7.96 o 
   0  -8  12      256.16      258.88      8.86 o 
   1  -8  12       22.77       20.27      2.10 o 
   2  -8  12        3.07        5.44      3.71 o 
   3  -8  12      167.69      193.98     10.62 o 
   4  -8  12       10.99       16.51      3.90 o 
  -4  -7  12      300.72      329.43     14.84 o 
  -3  -7  12      141.13      150.05     11.71 o 
  -2  -7  12      417.03      391.78     25.76 o 
  -1  -7  12      669.79      653.93     18.84 o 
   0  -7  12      464.81      464.00     13.89 o 
   1  -7  12      238.99      207.39      8.07 o 
   2  -7  12      797.03      817.16     20.79 o 
   3  -7  12      356.63      370.48     16.84 o 
   4  -7  12       78.82       74.27      7.42 o 
  -4  -6  12        2.36        3.64      2.44 o 
  -3  -6  12       17.40       15.94      1.99 o 
  -2  -6  12        4.04        1.76      1.66 o 
  -1  -6  12       64.54       54.72      3.30 o 
   0  -6  12      135.18      131.64      8.02 o 
   1  -6  12        0.21        1.38      1.19 o 
   2  -6  12        2.21        2.58      1.64 o 
   3  -6  12       96.25      105.53      7.31 o 
   4  -6  12      106.98      103.42      7.59 o 
   5  -6  12        2.33        3.30      2.72 o 
  -5  -5  12      470.75      514.84     17.05 o 
  -4  -5  12      398.04      405.65     17.12 o 
  -3  -5  12      237.16      226.92      8.23 o 
  -2  -5  12      956.66     1000.99     29.79 o 
  -1  -5  12     1125.59     1062.74     34.75 o 
   0  -5  12      744.88      752.87     20.86 o 
   1  -5  12      334.60      324.60      9.38 o 
   2  -5  12      682.26      693.43     21.70 o 
   3  -5  12      553.50      542.34     23.05 o 
   4  -5  12       70.54       65.98     13.66 o 
   5  -5  12      122.25      117.37      8.54 o 
  -5  -4  12       75.12       68.50      4.95 o 
  -4  -4  12       13.89       15.36      3.28 o 
  -3  -4  12       12.09       11.86      2.27 o 
  -2  -4  12        2.46       -1.23      1.23 o 
  -1  -4  12       61.97       60.66      3.83 o 
   0  -4  12      242.22      206.49      8.97 o 
   1  -4  12        0.68        1.64      1.21 o 
   2  -4  12       21.42       21.64      2.69 o 
   3  -4  12       64.94       53.82      5.38 o 
   4  -4  12      157.95      162.86     16.98 o 
   5  -4  12        1.04        1.73      2.44 o 
  -5  -3  12      599.09      615.45     19.50 o 
  -4  -3  12      449.93      464.80     18.90 o 
  -3  -3  12      256.11      253.81      8.85 o 
  -2  -3  12      831.64      823.16     23.42 o 
  -1  -3  12     1549.05     1566.37     76.90 o 
   0  -3  12      558.59      529.63     20.22 o 
   1  -3  12      489.40      501.25     22.45 o 
   2  -3  12      615.45      656.47     25.23 o 
   3  -3  12      755.85      813.90     46.84 o 
   4  -3  12      189.10      199.08     16.79 o 
   5  -3  12      144.80      144.43     14.44 o 
  -6  -2  12       88.78       92.52     11.32 o 
  -5  -2  12      129.34      122.62      6.20 o 
  -4  -2  12       14.64       14.90      3.28 o 
  -3  -2  12        0.10        0.52      1.26 o 
  -2  -2  12        0.78        2.00      1.50 o 
  -1  -2  12       10.05        3.90      1.95 o 
   0  -2  12      240.59      240.53      8.19 o 
   1  -2  12       34.39       39.16      3.11 o 
   2  -2  12       66.05       74.56      8.98 o 
   3  -2  12      143.48      130.77     12.49 o 
   4  -2  12       97.55       90.17     10.93 o 
  -6  -1  12      132.90      141.74      7.38 o 
  -5  -1  12      544.95      548.09     15.46 o 
  -4  -1  12      540.06      566.17     18.06 o 
  -3  -1  12      774.18      771.99     22.35 o 
  -2  -1  12      981.56      934.47     33.74 o 
  -1  -1  12     1233.41     1198.68     42.50 o 
   0  -1  12      382.82      405.27     12.48 o 
   1  -1  12      439.98      478.60     15.79 o 
   2  -1  12      864.94      877.96     46.45 o 
   3  -1  12      367.01      376.31     25.76 o 
   4  -1  12      133.97      128.43     13.27 o 
  -5   0  12        2.29        1.66      2.05 o 
  -4   0  12       68.98       71.57      4.76 o 
  -3   0  12       27.89       30.46      2.84 o 
  -2   0  12       47.04       45.28      4.03 o 
  -1   0  12       67.40       62.73     10.15 o 
   0   0  12      249.32      269.38     10.13 o 
   1   0  12        0.63        1.14      1.24 o 
   2   0  12       15.58       20.19      5.47 o 
   3   0  12      243.56      254.95     13.06 o 
   4   0  12      304.32      324.78     23.81 o 
  -5   1  12      852.03      873.58     45.35 o 
  -4   1  12      796.77      787.03     28.41 o 
  -3   1  12      431.71      375.89     12.79 o 
  -2   1  12      880.94      843.31     30.90 o 
  -1   1  12     1370.80     1424.04     41.82 o 
   0   1  12      625.66      642.12     20.63 o 
   1   1  12      142.28      165.65      7.50 o 
   2   1  12      467.96      470.36     20.77 o 
   3   1  12      525.45      563.68     32.79 o 
  -5   2  12       32.01       31.59      7.22 o 
  -4   2  12       29.25       25.83      6.73 o 
  -3   2  12        1.57        0.34      1.64 o 
  -2   2  12        1.05        4.88      2.21 o 
  -1   2  12        6.54        5.52      2.09 o 
   0   2  12      304.74      319.95     13.01 o 
   1   2  12       23.00       28.59      3.98 o 
   2   2  12      120.23      119.93      8.25 o 
   3   2  12      132.64      135.71     17.96 o 
  -4   3  12      503.88      492.66     23.56 o 
  -3   3  12      342.13      314.57     14.15 o 
  -2   3  12      508.49      475.42     15.62 o 
  -1   3  12      798.56      849.51     34.89 o 
   0   3  12      292.05      283.57     11.18 o 
   1   3  12      248.88      273.08     11.10 o 
   2   3  12      287.20      281.90     29.08 o 
  -4   4  12       18.83       15.14      2.28 o 
  -3   4  12        3.71        0.89      2.28 o 
  -2   4  12        4.47        4.24      1.88 o 
  -1   4  12       29.70       34.17      3.56 o 
   0   4  12      271.20      277.05     14.29 o 
   0  -9  13      297.30      287.51      9.92 o 
   1  -9  13      295.26      279.46     11.73 o 
  -2  -8  13      275.65      266.16     15.44 o 
  -1  -8  13       63.34       56.77      3.72 o 
   0  -8  13        9.29        8.96      2.00 o 
   1  -8  13      135.57      145.24      7.18 o 
   2  -8  13      122.69      132.72      9.76 o 
   3  -8  13       35.76       39.78      4.69 o 
  -3  -7  13      408.89      440.66     16.22 o 
  -2  -7  13      308.46      271.12      9.36 o 
  -1  -7  13      145.49      134.84      9.25 o 
   0  -7  13      303.57      306.54      9.99 o 
   1  -7  13      653.66      615.99     31.62 o 
   2  -7  13       45.66       46.84      5.86 o 
   3  -7  13      128.94      125.91      8.28 o 
  -3  -6  13       48.61       49.97      3.44 o 
  -2  -6  13      211.17      227.36     18.93 o 
  -1  -6  13      127.03      118.94      6.69 o 
   0  -6  13        1.57        1.95      1.42 o 
   1  -6  13      186.72      188.54     12.49 o 
   2  -6  13      362.01      351.36     14.95 o 
   3  -6  13       69.78       71.12      9.76 o 
  -4  -5  13      188.16      182.13     10.00 o 
  -3  -5  13      610.75      594.78     22.42 o 
  -2  -5  13      362.84      388.57     12.48 o 
  -1  -5  13      190.49      176.43      8.20 o 
   0  -5  13      113.95      115.95      6.35 o 
   1  -5  13      631.00      624.57     32.01 o 
   2  -5  13       71.17       71.13      4.53 o 
   3  -5  13       42.97       40.67      4.97 o 
   4  -5  13      107.49      102.16      7.99 o 
  -4  -4  13        0.90        1.17      3.32 o 
  -3  -4  13       86.41       88.13      4.90 o 
  -2  -4  13       84.92       75.77      4.10 o 
  -1  -4  13      153.08      135.84      9.76 o 
   0  -4  13        7.19        2.93      1.93 o 
   1  -4  13      121.78      107.35      8.98 o 
   2  -4  13      460.06      476.52     16.23 o 
   3  -4  13      120.19      113.69      8.20 o 
   4  -4  13      273.97      306.14     15.59 o 
  -4  -3  13      256.03      267.69     12.73 o 
  -3  -3  13      759.88      763.92     22.20 o 
  -2  -3  13      394.44      378.19     15.55 o 
  -1  -3  13      224.31      219.07     11.91 o 
   0  -3  13      249.71      238.69     10.05 o 
   1  -3  13      640.05      649.20     25.12 o 
   2  -3  13      141.12      167.77      9.38 o 
   3  -3  13       49.09       54.65      8.59 o 
  -4  -2  13        0.67        1.29      2.24 o 
  -3  -2  13       64.72       66.38     12.10 o 
  -2  -2  13      264.03      242.47     11.16 o 
  -1  -2  13      192.86      181.79     14.25 o 
   0  -2  13       92.85       95.92      9.56 o 
   1  -2  13       92.08       90.50     11.52 o 
   2  -2  13      461.01      486.39     30.84 o 
   3  -2  13      131.74      145.99     14.05 o 
  -4  -1  13      234.26      217.43     17.18 o 
  -3  -1  13      498.60      511.98     19.87 o 
  -2  -1  13      324.91      322.51     13.77 o 
  -1  -1  13      287.19      299.41     13.06 o 
   0  -1  13      363.90      399.33     16.50 o 
   1  -1  13      510.16      528.17     17.42 o 
   2  -1  13      210.87      256.08     19.52 o 
   3  -1  13      110.38      102.27     11.71 o 
  -4   0  13        2.67        1.08      2.89 o 
  -3   0  13       64.24       61.83      4.76 o 
  -2   0  13      435.16      433.24     28.30 o 
  -1   0  13       95.93       82.76      5.78 o 
   0   0  13       78.40       72.11      4.51 o 
   1   0  13      310.45      340.54     12.45 o 
   2   0  13      503.25      497.71     21.60 o 
  -4   1  13      154.73      158.05      9.80 o 
  -3   1  13      710.61      718.20     27.06 o 
  -2   1  13      331.94      343.28     14.78 o 
  -1   1  13       64.69       65.25      6.25 o 
   0   1  13      167.75      185.41      8.17 o 
   1   1  13      619.41      680.15     22.11 o 
   2   1  13      112.39      107.37      7.78 o 
  -3   2  13        7.68        2.78      2.16 o 
  -2   2  13      263.53      255.15     11.89 o 
  -1   2  13      277.55      302.15     14.44 o 
   0   2  13      116.13      131.54      6.76 o 
   1   2  13      158.22      142.78      7.30 o 
  -2   3  13      249.57      233.44     11.33 o 
  -1   3  13      155.48      174.90     10.60 o 
   0  -7  14       61.37       48.18      4.00 o 
   1  -7  14       32.53       32.40      4.68 o 
  -2  -6  14        8.63        7.88      2.16 o 
  -1  -6  14      135.54      125.87      8.00 o 
   0  -6  14      415.83      401.03     15.45 o 
   1  -6  14      275.62      291.60     17.57 o 
   2  -6  14      158.07      149.12     11.32 o 
  -2  -5  14        7.94        6.79      2.06 o 
  -1  -5  14      296.85      265.58     11.31 o 
   0  -5  14      128.20      113.61      6.33 o 
   1  -5  14        1.45       -1.95      3.12 o 
   2  -5  14       37.86       26.15      5.07 o 
  -3  -4  14      242.82      253.43     13.87 o 
  -2  -4  14       73.78       68.12      4.97 o 
  -1  -4  14      106.68      108.13      8.59 o 
   0  -4  14      582.86      537.29     19.72 o 
   1  -4  14      594.67      617.94     32.40 o 
   2  -4  14      410.21      449.49     18.79 o 
  -3  -3  14       63.49       59.37      4.61 o 
  -2  -3  14       39.11       39.18      7.22 o 
  -1  -3  14      112.32      115.51     17.18 o 
   0  -3  14      150.48      141.33      7.28 o 
   1  -3  14        0.37       -2.73      3.12 o 
   2  -3  14      119.27      152.73     16.40 o 
  -3  -2  14      176.93      184.98     10.93 o 
  -2  -2  14      133.64      132.65      7.41 o 
  -1  -2  14       82.31       69.54      5.47 o 
   0  -2  14      710.21      702.08     24.80 o 
   1  -2  14      341.10      341.17     20.30 o 
  -3  -1  14       91.37       92.91      6.07 o 
  -2  -1  14       86.60       89.47      6.10 o 
  -1  -1  14      177.17      159.46     10.54 o 
   0  -1  14      230.22      286.68     17.37 o 
   1  -1  14        0.38        1.87      2.44 o 
  -2   0  14      177.33      158.07     17.57 o 
  -1   0  14      149.33      138.31      8.98 o 
   0   0  14      399.13      386.36     16.38 o 
                                                 
